# Supplementary material for: Organic Sunscreens and Their Products of Degradation in Biotic and Abiotic Conditions—In Silico Studies of Drug-Likeness and Human Placental Transport
Source: Int J Mol Sci. 2024 Nov 18;25(22):12373. doi: 10.3390/ijms252212373 (PMC11595199; doi:10.3390/ijms252212373)
Supplement: Supplementary file 1 [file ijms-25-12373-s001.zip]

Archive with 1 entries (1 files):
- ijms-3278125-supplementary.xlsx
