# Supplementary material for: Organic Sunscreens and Their Products of Degradation in Biotic and Abiotic Conditions—In Silico Studies of Drug-Likeness and Human Placental Transport
Source: Int J Mol Sci. 2024 Nov 18;25(22):12373. doi: 10.3390/ijms252212373 (PMC11595199; doi:10.3390/ijms252212373)
Supplement: Supplementary file 1 [file ijms-25-12373-s001.zip › ijms-3278125-supplementary.xlsx]

## Sheet: TITLE
				Organic sunscreens and their products of degradation in biotic
				and abiotic conditions – in silico studies of drug-likeness and
							human placental transport
							Anna W. Sobańska 1*, Arkaprava Banerjee 2 and Kunal Roy 2
			1 Department of Analytical Chemistry, Medical University of Lodz, Muszyńskiego 1, 90-151 Lodz, Poland; anna.sobanska@umed,lodz,pl
			2 Department of Pharmaceutical Technology,
		JADAVPUR UNIVERSITY, Kolkata 700 032 (INDIA); kunal.roy@jadavpuruniversity.in; arka.banerjee16@gmail.com
							Supplementary Material

## Sheet: Mordred descriptors
No.	Compound	logFMobs	Code (1-training; 0-test)	Observed PL0/PL1	SMILES	Formula	ABC	ABCGG	nAcid	nBase	SpAbs_A	SpMax_A	SpDiam_A	SpAD_A	SpMAD_A	LogEE_A	VE1_A	VE2_A	VE3_A	VR1_A	VR2_A	VR3_A	nAromAtom	nAromBond	nAtom	nHeavyAtom	nSpiro	nBridgehead	nHetero	nH	nB	nC	nN	nO	nS	nP	nF	nCl	nBr	nI	nX	ATS0dv	ATS1dv	ATS2dv	ATS3dv	ATS4dv	ATS5dv	ATS6dv	ATS7dv
1	Oxychlordane	-1.02	1	0	ClC1C2C(C3C1(Cl)O3)C1(C(C2(Cl)C(=C1Cl)Cl)(Cl)Cl)Cl	C10H4Cl8O	0	0	0	0	24.01	2.87	5.318	24.01	1.264	4.008	3.932	0.207	2.011	97.44	5.128	5.221	0	0	23	19	0	2	9	4	0	10	0	1	0	0	0	8	0	0	8	172.8	221.1	320.4	252.6	198.6	75.85	7.691	0
2	DDE	-0.98	1	0	ClC(=C(c1ccc(cc1)Cl)c1ccc(cc1)Cl)Cl	C14H8Cl4	0	0	0	0	22.54	2.378	4.755	22.54	1.252	3.804	3.84	0.2133	1.933	92.72	5.151	5.117	12	12	26	18	0	0	4	8	0	14	0	0	0	0	0	4	0	0	4	170.4	192.4	244.2	233.8	188.9	160.9	108.9	59.75
3	Mifepristone	-0.96	1	0	CC#CC1(O)CCC2C1(C)CC(c1ccc(cc1)N(C)C)C1=C3CCC(=O)C=C3CCC21	C29H35NO2	0	0	0	0	41.45	2.653	5.243	41.45	1.295	4.428	4.492	0.1404	2.665	494	15.44	7.366	6	6	67	32	0	0	3	35	0	29	1	2	0	0	0	0	0	0	0	350	379	543	581	535	546	540	500
4	Atazanavir	-0.89	1	0	COC(=O)NC(C(C)(C)C)C(=O)NN(Cc1ccc(cc1)c1ccccn1)CC(C(Cc1ccccc1)NC(=O)C(C(C)(C)C)NC(=O)OC)O	C38H52N6O7	0	0	0	0	62.47	2.38	4.76	62.47	1.225	4.824	6.178	0.1211	3.45	551.9	10.82	7.943	18	18	103	51	0	0	13	52	0	38	6	7	0	0	0	0	0	0	0	688	636	862	892	949	1067	959	1021
5	Nonachlor	-0.84	1	0	ClC1C2C(CC1(Cl)Cl)C1(C(C2(Cl)C(=C1Cl)Cl)(Cl)Cl)Cl	C10H5Cl9	0	0	0	0	22.81	2.814	5.252	22.81	1.2	3.944	3.822	0.2011	1.983	99.62	5.243	5.243	0	0	24	19	0	2	9	5	0	10	0	0	0	0	0	9	0	0	9	132.4	175.2	273.4	197.7	121.1	42.95	5.444	0
6	Chlordane	-0.78	1	0	ClC1CC2C(C1Cl)C1(C(C2(Cl)C(=C1Cl)Cl)(Cl)Cl)Cl	C10H6Cl8	0	0	0	0	22.14	2.805	5.237	22.14	1.23	3.89	3.727	0.2071	1.904	94.39	5.244	5.135	0	0	24	18	0	2	8	6	0	10	0	0	0	0	0	8	0	0	8	124.8	166.3	262.2	184.4	101.3	29.3	3.025	0
7	HCB	-0.7	1	0	Clc1c(Cl)c(Cl)c(c(c1Cl)Cl)Cl	C6Cl6	0	0	0	0	14.6	2.414	4.828	14.6	1.217	3.392	3.2	0.2667	1.346	40.63	3.385	3.887	6	6	12	12	0	0	6	0	0	6	0	0	0	0	0	6	0	0	6	99.63	114.7	133.3	88.96	22.3	1.815	0	0
8	Flupenthixol	-0.62	1	1	OCCN1CCN(CC1)CCC=C1c2ccccc2Sc2c1cc(cc2)C(F)(F)F	C23H25F3N2OS	0	0	0	2	38.81	2.502	5.004	38.81	1.294	4.336	4.219	0.1406	2.538	1374	45.81	8.324	12	12	55	30	0	0	7	25	0	23	2	1	1	0	3	0	0	0	3	438.4	381.3	623.3	537.7	498.7	493	462.3	450.3
9	Lopinavir	-0.62	1	0	O=C(NC(C(CC(Cc1ccccc1)NC(=O)C(N1CCCNC1=O)C(C)C)O)Cc1ccccc1)COc1c(C)cccc1C	C37H48N4O5	0	0	0	0	57.92	2.384	4.768	57.92	1.259	4.732	4.895	0.1064	3.114	1041	22.62	8.474	18	18	94	46	0	0	9	48	0	37	4	5	0	0	0	0	0	0	0	564	542	727	759	729	853	857	874
10	Propranolol	-0.59	1	1	OC(COc1cccc2c1cccc2)CNC(C)C	C16H21NO2	0	0	0	1	24.32	2.373	4.746	24.32	1.28	3.849	3.511	0.1848	1.898	302.4	15.92	6.354	10	11	40	19	0	0	3	21	0	16	1	2	0	0	0	0	0	0	0	216	214	279	298	231	181	155	141
11	Disopyramide	-0.59	1	1	CC(N(C(C)C)CCC(c1ccccn1)(c1ccccc1)C(=O)N)C	C21H29N3O	0	0	0	1	31.04	2.495	4.991	31.04	1.242	4.12	3.997	0.1599	2.302	225.7	9.03	6.336	12	12	54	25	0	0	4	29	0	21	3	1	0	0	0	0	0	0	0	270	282	375	420	460	479	390	230
12	Piperacillin	-0.57	1	1	CCN1CCN(C(=O)C1=O)C(=O)NC(C(=O)NC1C(=O)N2C1SC(C2C(=O)O)(C)C)c1ccccc1	C23H27N5O7S	0	0	1	0	45.28	2.632	5.122	45.28	1.258	4.522	3.755	0.1043	2.604	3053	84.79	9.305	6	6	63	36	0	0	13	27	0	23	5	7	1	0	0	0	0	0	0	572.4	523.7	773.7	871	855	851	702.3	781.7
13	Heptachlor	-0.48	1	1	ClC1C=CC2C1C1(Cl)C(=C(C2(C1(Cl)Cl)Cl)Cl)Cl	C10H5Cl7	0	0	0	0	21.15	2.799	5.229	21.15	1.244	3.837	3.658	0.2152	1.828	84.64	4.979	4.969	0	0	22	17	0	2	7	5	0	10	0	0	0	0	0	7	0	0	7	129.2	170	268.3	192.7	102.2	19.53	0.6049	0
14	Etidocaine	-0.47	1	1	CCCN(C(C(=O)Nc1c(C)cccc1C)CC)CC	C17H28N2O	0	0	0	1	24.39	2.349	4.699	24.39	1.219	3.87	3.927	0.1963	2.061	120.7	6.037	5.487	6	6	48	20	0	0	3	28	0	17	2	1	0	0	0	0	0	0	0	198	201	263	273	230	200	146	89
15	Buprenorphine	-0.46	1	1	COC12CCC3(CC1C(C(C)(C)C)(O)C)C14C2Oc2c4c(CC3N(CC1)CC1CC1)ccc2O	C29H41NO4	0	0	0	1	44.42	2.828	5.601	44.42	1.306	4.55	4.752	0.1398	2.782	426.9	12.56	7.28	6	6	75	34	2	4	5	41	0	29	1	4	0	0	0	0	0	0	0	386	434	705	892	891	762	652	401
16	Oxprenolol	-0.43	1	1	C=CCOc1ccccc1OCC(CNC(C)C)O	C15H23NO3	0	0	0	1	23.56	2.277	4.554	23.56	1.24	3.811	3.523	0.1854	1.901	181.4	9.547	5.843	6	6	42	19	0	0	4	23	0	15	1	3	0	0	0	0	0	0	0	226	204	257	288	213	199	190	131
17	Didanosine	-0.42	1	1	OCC1CCC(O1)n1cnc2c1ncnc2O	C10H12N4O3	0	0	0	0	22.44	2.475	4.794	22.44	1.32	3.791	3.727	0.2192	1.846	100.9	5.933	5.144	9	10	29	17	0	0	7	12	0	10	4	3	0	0	0	0	0	0	0	282	275	421	397	332	195	178	134
18	Norbuprenorphine	-0.31	1	1	COC12CCC3(CC1C(C(C)(C)C)(O)C)C14C2Oc2c4c(CC3NCC1)ccc2O	C25H35NO4	0	0	0	1	38.62	2.821	5.585	38.62	1.287	4.409	4.616	0.1539	2.628	269.2	8.972	6.694	6	6	65	30	2	4	5	35	0	25	1	4	0	0	0	0	0	0	0	356	397	664	829	808	643	497	229
19	Clindamycin	-0.3	1	1	CCCC1CN(C(C1)C(=O)NC(C1OC(SC)C(C(C1O)O)O)C(Cl)C)C	C18H33ClN2O5S	0	0	0	1	33.01	2.451	4.894	33.01	1.223	4.199	4.466	0.1654	2.49	224	8.295	6.405	0	0	60	27	0	0	9	33	0	18	2	5	1	0	0	1	0	0	1	306	267	396.1	507.8	428.4	348.6	338.5	282.3
20	Lidocaine	-0.26	1	1	CCN(CC(=O)Nc1c(C)cccc1C)CC	C14H22N2O	0	0	0	1	20.81	2.321	4.642	20.81	1.224	3.711	3.506	0.2062	1.785	116.4	6.845	5.287	6	6	39	17	0	0	3	22	0	14	2	1	0	0	0	0	0	0	0	184	180	221	220	184	152	104	63
21	Clonazepam	-0.23	1	1	O=C1CN=C(c2c(N1)ccc(c2)N(=O)=O)c1ccccc1Cl	C15H10ClN3O3	0	0	0	0	28.12	2.453	4.87	28.12	1.278	4.025	4.198	0.1908	2.223	136.6	6.209	5.705	12	12	32	22	0	0	7	10	0	15	3	3	0	0	0	1	0	0	1	357.6	337.1	490.4	543.8	486.3	466	436.7	326.1
22	Flecainide	-0.2	1	1	O=C(c1cc(OCC(F)(F)F)ccc1OCC(F)(F)F)NCC1CCCCN1	C17H20F6N2O3	0	0	0	1	33.86	2.372	4.744	33.86	1.209	4.23	4.244	0.1516	2.475	287.6	10.27	6.691	6	6	48	28	0	0	11	20	0	17	2	3	0	0	6	0	0	0	6	594	437	753	629	556	642	640	725
23	Nevirapine	-0.17	1	1	Cc1ccnc2c1[nH]c(=O)c1c(n2C2CC2)nccc1	C15H14N4O	0	0	0	0	26.93	2.536	4.934	26.93	1.346	3.995	4.096	0.2048	2.103	119.5	5.973	5.476	12	12	34	20	0	0	5	14	0	15	4	1	0	0	0	0	0	0	0	286	316	464	563	538	376	159	33
24	Remifentanil	-0.14	1	1	COC(=O)C1(CCN(CC1)CCC(=O)OC)N(c1ccccc1)C(=O)CC	C20H28N2O5	0	0	0	1	34.52	2.51	5.021	34.52	1.278	4.192	4.069	0.1507	2.397	415.7	15.4	7.023	6	6	55	27	0	0	7	28	0	20	2	5	0	0	0	0	0	0	0	386	344	472	497	555	565	381	251
25	Ethabutol	-0.12	1	1	CCC(CO)N	C4H11NO	0	0	0	1	6.899	1.932	3.864	6.899	1.15	2.596	2.301	0.3835	0.3224	12.26	2.044	1.996	0	0	17	6	0	0	2	11	0	4	1	1	0	0	0	0	0	0	0	52	33	34	30	5	0	0	0
26	Nifedipine	-0.11	1	1	COC(=O)C1=C(C)NC(=C(C1c1ccccc1N(=O)=O)C(=O)OC)C	C17H18N2O6	0	0	0	0	30.9	2.518	5.035	30.9	1.236	4.124	4.24	0.1696	2.361	171.8	6.871	6.063	6	6	43	25	0	0	8	18	0	17	2	6	0	0	0	0	0	0	0	438	383	577	616	737	763	754	526
27	Acebutolol	-0.1	1	1	CCCC(=O)Nc1ccc(c(c1)C(=O)C)OCC(CNC(C)C)O	C18H28N2O4	0	0	0	1	28.6	2.354	4.709	28.6	1.192	4.047	3.797	0.1582	2.21	346.5	14.44	6.723	6	6	52	24	0	0	6	28	0	18	2	4	0	0	0	0	0	0	0	310	276	348	391	373	326	299	293
28	Clonidine	-0.05	1	1	Clc1cccc(c1N=C1NCCN1)Cl	C9H9Cl2N3	0	0	0	3	17.88	2.336	4.651	17.88	1.277	3.567	3.497	0.2498	1.589	62.05	4.432	4.464	6	6	23	14	0	0	5	9	0	9	3	0	0	0	0	2	0	0	2	157.2	172.2	227.9	168.7	130.5	104.4	54.22	12
29	Ticarcillin	-0.04	1	1	O=C(C(c1cscc1)C(=O)O)NC1C(=O)N2C1SC(C2C(=O)O)(C)C	C15H16N2O6S2	0	0	2	0	30.33	2.632	5.12	30.33	1.213	4.168	3.712	0.1485	2.228	477	19.08	7.084	5	5	41	25	0	0	10	16	0	15	2	6	2	0	0	0	0	0	0	396.9	344.7	500.3	558	611.3	452	354.3	378
30	Lamivudine	-0.03	1	1	Nc1ccn(c(=O)n1)C1CSC(O1)CO	C8H11N3O3S	0	0	0	0	18.93	2.383	4.704	18.93	1.262	3.635	3.568	0.2379	1.678	70.48	4.699	4.661	6	6	26	15	0	0	7	11	0	8	3	3	1	0	0	0	0	0	0	232.4	208.3	301.3	269.7	235.7	131.3	101.7	89
31	Chlorpyrifos	-0.01	1	1	CCOP(=S)(Oc1nc(Cl)c(cc1Cl)Cl)OCC	C9H11Cl3NO3PS	0	0	0	0	20.97	2.377	4.755	20.97	1.165	3.775	3.759	0.2088	1.912	97.87	5.437	5.171	6	6	29	18	0	0	9	11	0	9	1	3	1	1	0	3	0	0	3	218.6	167.7	304.3	221.2	202.3	154.4	111.1	44.52
32	Indomethacin	-0.01	1	1	COc1ccc2c(c1)c(CC(=O)O)c(n2C(=O)c1ccc(cc1)Cl)C	C19H16ClNO4	0	0	1	0	31.64	2.544	4.911	31.64	1.266	4.149	4.047	0.1619	2.314	242.2	9.686	6.406	15	16	41	25	0	0	6	16	0	19	1	4	0	0	0	1	0	0	1	371.6	368.1	521.7	533.7	560.1	537.1	438.6	428.2
33	Metronidazole	0	1	1	OCCn1c(C)ncc1N(=O)=O	C6H9N3O3	0	0	0	0	14.26	2.37	4.577	14.26	1.188	3.38	3.081	0.2568	1.308	50.73	4.228	4.109	5	5	21	12	0	0	6	9	0	6	3	3	0	0	0	0	0	0	0	226	183	260	214	213	104	65	0
34	Diazinon	0	1	1	CCOP(=S)(Oc1cc(C)nc(n1)C(C)C)OCC	C12H21N2O3PS	0	0	0	0	21.94	2.36	4.72	21.94	1.155	3.826	3.865	0.2034	1.994	104.3	5.487	5.289	6	6	40	19	0	0	7	21	0	12	2	3	1	1	0	0	0	0	0	237.8	188.4	334.4	258.9	238.1	170.3	164.1	77.33
35	Metoprolol	0	1	1	COCCc1ccc(cc1)OCC(CNC(C)C)O	C15H25NO3	0	0	0	1	23.55	2.243	4.485	23.55	1.24	3.811	3.593	0.1891	1.921	167.6	8.82	5.763	6	6	44	19	0	0	4	25	0	15	1	3	0	0	0	0	0	0	0	218	185	213	227	193	178	148	128
36	Abacavir	0.01	1	1	OCC1C=CC(C1)n1cnc2c1nc(N)nc2NC1CC1	C14H18N6O	0	0	0	0	27.93	2.506	4.875	27.93	1.33	4.039	4.086	0.1946	2.15	150.2	7.153	5.754	9	10	39	21	0	0	7	18	0	14	6	1	0	0	0	0	0	0	0	284	308	451	436	414	323	244	185
37	Procainamide	0.04	1	1	CCN(CCNC(=O)c1ccc(cc1)N)CC	C13H21N3O	0	0	0	1	21.12	2.261	4.523	21.12	1.243	3.705	3.452	0.2031	1.77	141.3	8.313	5.482	6	6	38	17	0	0	4	21	0	13	3	1	0	0	0	0	0	0	0	188	180	220	200	161	150	128	88
38	Zidovudine	0.09	1	1	OCC1OC(CC1N=N#N)n1cc(C)c(=O)[nH]c1=O	C10H13N5O4	0	0	0	0	23.75	2.439	4.8	23.75	1.25	3.861	3.877	0.2041	1.997	112	5.897	5.361	6	6	32	19	0	0	9	13	0	10	5	4	0	0	0	0	0	0	0	344	294	420	423	422	328	299	239
39	Diazepam	0.1	1	1	Clc1ccc2c(c1)C(=NCC(=O)N2C)c1ccccc1	C16H13ClN2O	0	0	0	0	26.03	2.457	4.859	26.03	1.302	3.935	4.014	0.2007	2.083	123.7	6.184	5.511	12	12	33	20	0	0	4	13	0	16	2	1	0	0	0	1	0	0	1	259.6	275.1	384.7	453.4	374.2	312.9	217.1	117.3
40	Stavudine	0.12	1	1	Cc1cn(C2OC(C=C2)CO)c(=O)[nH]c1=O	C10H12N2O4	0	0	0	0	20.15	2.407	4.767	20.15	1.259	3.699	3.673	0.2296	1.771	77.35	4.834	4.818	6	6	28	16	0	0	6	12	0	10	2	4	0	0	0	0	0	0	0	272	241	367	339	317	192	147	116
41	Valproic acid	0.18	0	1	CCCC(C(=O)O)CCC	C8H16O2	0	0	1	0	11.25	2.136	4.272	11.25	1.125	3.125	2.822	0.2822	1.037	33.25	3.325	3.504	0	0	26	10	0	0	2	16	0	8	0	2	0	0	0	0	0	0	0	104	80	99	74	60	26	1	0
42	Indinavir	-1.1	0	0	OC(CN1CCN(CC1C(=O)NC(C)(C)C)Cc1cccnc1)CC(C(=O)NC1C(O)Cc2c1cccc2)Cc1ccccc1	C36H47N5O4	0	0	0	2	57.2	2.454	4.848	57.2	1.271	4.73	4.251	0.09446	2.951	2229	49.53	9.213	18	18	92	45	0	0	9	47	0	36	5	4	0	0	0	0	0	0	0	538	523	694	750	747	822	792	797
43	Duloxetine	-0.92	0	0	CNCCC(c1cccs1)Oc1cccc2c1cccc2	C18H19NOS	0	0	0	1	28.07	2.397	4.787	28.07	1.337	3.973	4.024	0.1916	2.134	174.4	8.305	5.903	15	16	40	21	0	0	3	19	0	18	1	1	1	0	0	0	0	0	0	224.4	235.7	322	315.3	304	239.3	221.3	182
44	17-hydroxyprogesterone caproate	-0.7	0	0	CCCCCC(=O)OC1(CCC2C1(C)CCC1C2CCC2=CC(=O)CCC12C)C(=O)C	C27H40O4	0	0	0	0	39.12	2.665	5.261	39.12	1.262	4.382	4.466	0.1441	2.628	934.1	30.13	7.971	0	0	71	31	0	0	4	40	0	27	0	4	0	0	0	0	0	0	0	344	342	499	544	505	454	354	329
45	Nelfinavir	-0.6	0	0	OC(C(NC(=O)c1cccc(c1C)O)CSc1ccccc1)CN1CC2CCCCC2CC1C(=O)NC(C)(C)C	C32H45N3O4S	0	0	0	1	50.41	2.44	4.88	50.41	1.26	4.606	4.734	0.1184	2.941	848.4	21.21	8.13	12	12	85	40	0	0	8	45	0	32	3	4	1	0	0	0	0	0	0	444.4	432	581	625.7	588.3	635	659	673.3
46	Bupivacaine	-0.52	0	1	CCCCN1CCCCC1C(=O)Nc1c(C)cccc1C	C18H28N2O	0	0	0	1	26.76	2.368	4.736	26.76	1.274	3.946	4.111	0.1958	2.156	143.7	6.844	5.71	6	6	49	21	0	0	3	28	0	18	2	1	0	0	0	0	0	0	0	208	213	283	294	254	229	179	121
47	Cefoperazone	-0.46	0	1	CCN1CCN(C(=O)C1=O)C(=O)NC(c1ccc(cc1)O)C(=O)NC1C(=O)N2C1SCC(=C2C(=O)O)CSc1nnnn1C	C25H27N9O8S2	0	0	3	0	56.28	2.575	5.15	56.28	1.279	4.718	4.142	0.09414	2.903	2040	46.37	9.103	11	11	71	44	0	0	19	27	0	25	9	8	2	0	0	0	0	0	0	734.9	693.3	975.3	990.7	1004	1058	1004	1209
48	Naloxone	-0.3	0	1	C=CCN1CCC23C4(C1Cc1c3c(OC2C(=O)CC4)c(cc1)O)O	C19H21NO4	0	0	0	1	31.87	2.75	5.428	31.87	1.328	4.176	4.222	0.1759	2.316	219.1	9.128	6.265	6	6	45	24	1	2	5	21	0	19	1	4	0	0	0	0	0	0	0	332	348	573	724	658	483	337	120
49	Isoniazid	-0.21	0	1	NNC(=O)c1ccncc1	C6H7N3O	0	0	0	0	12.86	2.214	4.429	12.86	1.286	3.189	2.963	0.2963	1.086	33.97	3.397	3.525	6	6	17	10	0	0	4	7	0	6	3	1	0	0	0	0	0	0	0	154	140	172	152	98	68	15	0
50	Midazolam	-0.13	0	1	Clc1ccc2c(c1)C(=NCc1n2c(C)nc1)c1ccccc1F	C18H13ClFN3	0	0	0	0	30.3	2.517	4.945	30.3	1.318	4.096	4.282	0.1862	2.287	161.3	7.012	5.916	17	17	36	23	0	0	5	13	0	18	3	0	0	0	1	1	0	0	2	329.6	352.1	513.7	570.4	548.2	450.9	378.2	237.1
51	Phthalimide	-0.09	0	1	O=C1NC(=O)c2c1cccc2	C8H5NO2	0	0	0	0	14.22	2.424	4.671	14.22	1.293	3.353	3.107	0.2825	1.229	42.38	3.853	3.842	6	6	16	11	0	0	3	5	0	8	1	2	0	0	0	0	0	0	0	188	179	266	237	156	36	0	0
52	Chloroquine	-0.03	0	1	CCN(CCCC(Nc1ccnc2c1ccc(c2)Cl)C)CC	C18H26ClN3	0	0	0	1	27.77	2.398	4.795	27.77	1.262	3.989	3.648	0.1658	2.083	612.1	27.82	7.205	10	11	48	22	0	0	4	26	0	18	3	0	0	0	0	1	0	0	1	207.6	227.1	287.7	278.4	218	168.4	130.4	117.3
53	Sotalol	0	0	1	CC(NCC(c1ccc(cc1)NS(=O)(=O)C)O)C	C12H20N2O3S	0	0	0	1	20.77	2.305	4.611	20.77	1.154	3.774	3.738	0.2077	1.906	110.9	6.161	5.296	6	6	38	18	0	0	6	20	0	12	2	3	1	0	0	0	0	0	0	222.4	152.3	275.7	223	209	180.7	128	83.67
54	Dicloran	0.03	0	1	[O-][N+](=O)c1cc(Cl)c(c(c1)Cl)N	C6H4Cl2N2O2	0	0	0	0	14.08	2.343	4.686	14.08	1.174	3.383	3.202	0.2668	1.346	42.82	3.568	3.939	6	6	16	12	0	0	6	4	0	6	2	2	0	0	0	2	0	0	2	193.2	166.2	233.9	185.1	143.5	84.22	39	0
BMDM	butyl methoxydibenzoylmethane				COc1ccc(cc1)C(=O)CC(=O)c1ccc(cc1)C(C)(C)C	C20H22O3	0	0	0	0	28.44	2.356	4.712	28.44	1.236	4.042	4.258	0.1851	2.282	160.3	6.971	5.91	12	12	45	23	0	0	3	22	0	20	0	3	0	0	0	0	0	0	0	300	286	363	376	340	288	284	224
BMDM 1	4-methoxybenzoic acid				COc1ccc(cc1)C(=O)O	C8H8O3	0	0	1	0	13.62	2.251	4.502	13.62	1.238	3.287	3.095	0.2814	1.225	39.1	3.555	3.762	6	6	19	11	0	0	3	8	0	8	0	3	0	0	0	0	0	0	0	182	156	204	166	112	72	70	11
BMDM 2	4-tert-buthylbenzoic acid				OC(=O)c1ccc(cc1)C(C)(C)C	C11H14O2	0	0	1	0	14.98	2.334	4.669	14.98	1.152	3.465	3.332	0.2563	1.466	49.3	3.792	4.16	6	6	27	13	0	0	2	14	0	11	0	2	0	0	0	0	0	0	0	164	154	203	166	116	72	56	33
BMDM 3	3-hydroxy-1-(4-methoxy-2,4-cyclohexadien-1-yl)-3-(4-methoxyphenyl)-(2Z)-2-propen-1-one				COC1=CCC(C=C1)C(=O)C=C(c1ccc(cc1)OC)O	C17H18O4	0	0	0	0	27.07	2.319	4.639	27.07	1.289	3.946	4.237	0.2018	2.186	117.8	5.608	5.511	6	6	39	21	0	0	4	18	0	17	0	4	0	0	0	0	0	0	0	300	276	351	352	312	270	280	203
BMDM 4	1,4-bis(4-methoxyphenyl)-1,4-butanedione				COc1ccc(cc1)C(=O)CCC(=O)c1ccc(cc1)OC	C18H18O4	0	0	0	0	28.61	2.3	4.6	28.61	1.301	3.989	4.394	0.1997	2.269	120.7	5.488	5.582	12	12	40	22	0	0	4	18	0	18	0	4	0	0	0	0	0	0	0	322	292	364	352	292	292	288	228
BMDM 5	1,3-bis(4-methoxyphenyl)propane-1,3-dione				COc1ccc(cc1)C(=O)CC(=O)c1ccc(cc1)OC	C17H16O4	0	0	0	0	27.07	2.319	4.639	27.07	1.289	3.946	4.237	0.2018	2.186	117.8	5.608	5.511	12	12	37	21	0	0	4	16	0	17	0	4	0	0	0	0	0	0	0	318	288	364	376	336	288	292	216
BMDM 6	4-methoxybenzaldehyde				COc1ccc(cc1)C=O	C8H8O2	0	0	0	0	12.86	2.214	4.429	12.86	1.286	3.189	2.963	0.2963	1.086	34.52	3.452	3.542	6	6	18	10	0	0	2	8	0	8	0	2	0	0	0	0	0	0	0	150	126	148	130	78	46	39	6
BMDM 7	4-tert-butylbenzaldehyde				O=Cc1ccc(cc1)C(C)(C)C	C11H14O	0	0	0	0	14.22	2.319	4.639	14.22	1.185	3.383	3.194	0.2661	1.343	45.94	3.828	4.01	6	6	26	12	0	0	1	14	0	11	0	1	0	0	0	0	0	0	0	132	124	147	130	82	48	33	18
BMDM 8	1-(4-methoxyphenyl)ethan-1-one				COc1ccc(cc1)C(=O)C	C9H10O2	0	0	0	0	13.62	2.251	4.502	13.62	1.238	3.287	3.095	0.2814	1.225	39.1	3.555	3.762	6	6	21	11	0	0	2	10	0	9	0	2	0	0	0	0	0	0	0	158	140	164	142	88	56	46	7
BMDM 9	1-(4-tert-butylphenyl)-3-hydroxy-3-(4-methoxyphenyl)prop-2-en-1-one				COc1ccc(cc1)C(=CC(=O)c1ccc(cc1)C(C)(C)C)O	C20H22O3	0	0	0	0	28.44	2.356	4.712	28.44	1.236	4.042	4.258	0.1851	2.282	160.3	6.971	5.91	12	12	45	23	0	0	3	22	0	20	0	3	0	0	0	0	0	0	0	294	290	376	378	336	286	282	223
BMDM 10	tert-butylbenzene				CC(c1ccccc1)(C)C	C10H14	0	0	0	0	11.79	2.288	4.576	11.79	1.179	3.206	2.958	0.2958	1.084	32.96	3.296	3.495	6	6	24	10	0	0	0	14	0	10	0	0	0	0	0	0	0	0	0	80	88	99	72	30	9	0	0
BMDM 11	2-(4-methoxyphenyl)-2-oxoacetaldehyde				COc1ccc(cc1)C(=O)C=O	C9H8O3	0	0	0	0	15.29	2.264	4.528	15.29	1.274	3.369	3.189	0.2658	1.342	46.82	3.902	4.029	6	6	20	12	0	0	3	8	0	9	0	3	0	0	0	0	0	0	0	202	166	208	214	136	100	82	45
BMDM 12	2-(4-tert-butylphenyl)-2-oxoacetaldehyde				O=CC(=O)c1ccc(cc1)C(C)(C)C	C12H14O2	0	0	0	0	16.65	2.34	4.679	16.65	1.189	3.534	3.415	0.2439	1.565	59.64	4.26	4.425	6	6	28	14	0	0	2	14	0	12	0	2	0	0	0	0	0	0	0	184	164	207	214	140	100	72	51
BMDM 13	1-(4-tert-butylphenyl)ethanone				CC(=O)c1ccc(cc1)C(C)(C)C	C12H16O	0	0	0	0	14.98	2.334	4.669	14.98	1.152	3.465	3.332	0.2563	1.466	49.3	3.792	4.16	6	6	29	13	0	0	1	16	0	12	0	1	0	0	0	0	0	0	0	140	138	163	142	92	56	40	21
BMDM 14	1,2-bis(4-tert-butylphenyl)ethane-1,2-dione				O=C(C(=O)c1ccc(cc1)C(C)(C)C)c1ccc(cc1)C(C)(C)C	C22H26O2	0	0	0	0	28.83	2.393	4.786	28.83	1.201	4.092	4.575	0.1906	2.396	124.4	5.185	5.699	12	12	50	24	0	0	2	26	0	22	0	2	0	0	0	0	0	0	0	278	284	386	420	340	292	256	224
BMDM 15	1-(4-tert-butylphenyl)-2-(4-methoxyphenyl)ethane-1,2-dione				COc1ccc(cc1)C(=O)C(=O)c1ccc(cc1)C(C)(C)C	C19H20O3	0	0	0	0	27.47	2.38	4.76	27.47	1.249	4.001	4.265	0.1939	2.239	132.4	6.017	5.674	12	12	42	22	0	0	3	20	0	19	0	3	0	0	0	0	0	0	0	296	286	387	420	336	292	268	224
BMDM 16	1-(4-(1,1-dimethylethyl)phenyl)-4-(4-methoxyphenyl)-1,4-butanedione				COc1ccc(cc1)C(=O)CCC(=O)c1ccc(cc1)C(C)(C)C	C21H24O3	0	0	0	0	29.97	2.347	4.694	29.97	1.249	4.081	4.101	0.1709	2.287	224.7	9.361	6.29	12	12	48	24	0	0	3	24	0	21	0	3	0	0	0	0	0	0	0	304	290	363	352	296	292	280	240
BMDM 17	(Z)-1-(4-tert-butylphenyl)-3-hydroperoxy-3-(4-methoxyphenyl)prop-2-en-1-one				COc1ccc(cc1)C(=CC(=O)c1ccc(cc1)C(C)(C)C)OO	C20H22O4	0	0	0	0	30	2.361	4.722	30	1.25	4.081	4.393	0.183	2.355	160.6	6.691	5.954	12	12	46	24	0	0	4	22	0	20	0	4	0	0	0	0	0	0	0	330	324	403	423	402	376	344	288
BMDM 18	4-methoxyphenol				COc1ccc(cc1)O	C7H8O2	0	0	0	0	11.19	2.194	4.388	11.19	1.243	3.09	2.856	0.3174	0.9442	28.05	3.117	3.229	6	6	17	9	0	0	2	8	0	7	0	2	0	0	0	0	0	0	0	130	116	136	106	50	34	5	0
BMDM 19	4-tert-butylphenol				CC(c1ccc(cc1)O)(C)C	C10H14O	0	0	0	0	12.53	2.311	4.623	12.53	1.139	3.303	3.103	0.282	1.228	37.08	3.371	3.708	6	6	25	11	0	0	1	14	0	10	0	1	0	0	0	0	0	0	0	112	114	135	106	54	32	15	0
BP-3	Benzophenone-3				COc1ccc(c(c1)O)C(=O)c1ccccc1	C14H12O3	0	0	0	0	22.02	2.369	4.738	22.02	1.295	3.747	3.731	0.2195	1.847	90.45	5.32	5.035	12	12	29	17	0	0	3	12	0	14	0	3	0	0	0	0	0	0	0	250	239	324	348	316	211	175	103
BP-3 1	2,4-dihydroxybenzophenone				Oc1ccc(c(c1)O)C(=O)c1ccccc1	C13H10O3	0	0	0	0	20.33	2.363	4.727	20.33	1.271	3.692	3.665	0.2291	1.769	78.74	4.921	4.836	12	12	26	16	0	0	3	10	0	13	0	3	0	0	0	0	0	0	0	238	229	314	335	300	198	161	87
BP-3 2	(2-hydroxy-4-methoxyphenyl)-(2-hydroxyphenyl)methanone				COc1ccc(c(c1)O)C(=O)c1ccccc1O	C14H12O4	0	0	0	0	22.79	2.39	4.781	22.79	1.266	3.805	3.858	0.2143	1.938	94.25	5.236	5.134	12	12	30	18	0	0	4	12	0	14	0	4	0	0	0	0	0	0	0	282	266	369	411	388	257	234	129
BP-3 3	resorcinol				Oc1cccc(c1)O	C6H6O2	0	0	0	0	9.431	2.175	4.351	9.431	1.179	2.98	2.737	0.3421	0.7836	22.29	2.786	2.881	6	6	14	8	0	0	2	6	0	6	0	2	0	0	0	0	0	0	0	118	106	127	103	55	0	0	0
BP-3 4	2-hydroxybenzaldehyde				O=Cc1ccccc1O	C7H6O2	0	0	0	0	11.2	2.222	4.443	11.2	1.245	3.09	2.833	0.3148	0.936	28.16	3.128	3.232	6	6	15	9	0	0	2	6	0	7	0	2	0	0	0	0	0	0	0	138	117	146	138	90	18	0	0
BP-3 5	Benzoic acid				OC(=O)c1ccccc1	C7H6O2	0	0	1	0	11.19	2.194	4.388	11.19	1.243	3.09	2.856	0.3174	0.9442	27.61	3.068	3.213	6	6	15	9	0	0	2	6	0	7	0	2	0	0	0	0	0	0	0	138	120	158	120	78	33	0	0
BP-3 6	1-methoxy-2,4-dimethylbenzene				COc1ccc(cc1C)C	C9H12O	0	0	0	0	11.95	2.267	4.534	11.95	1.195	3.198	2.965	0.2965	1.087	32.87	3.287	3.493	6	6	22	10	0	0	1	12	0	9	0	1	0	0	0	0	0	0	0	114	111	132	100	39	10	1	0
BP-3 7	4,4′-dihydroxybenzophenone				O=C(c1ccc(cc1)O)c1ccc(cc1)O	C13H10O3	0	0	0	0	20.34	2.334	4.669	20.34	1.271	3.691	3.723	0.2327	1.784	74.77	4.673	4.784	12	12	26	16	0	0	3	10	0	13	0	3	0	0	0	0	0	0	0	238	228	304	296	228	192	184	108
BP-3 8	4-hydroxybenzophenone				Oc1ccc(cc1)C(=O)c1ccccc1	C13H10O2	0	0	0	0	19.58	2.322	4.645	19.58	1.305	3.627	3.605	0.2404	1.688	69.36	4.624	4.645	12	12	25	15	0	0	2	10	0	13	0	2	0	0	0	0	0	0	0	206	202	268	262	204	162	128	72
BP-3 9	BP-3-hexose				COc1ccc(c(c1)OC1C(O)C(O)OC(C1O)CO)C(=O)c1ccccc1	C20H22O8	0	0	0	0	36.46	2.447	4.895	36.46	1.302	4.25	4.626	0.1652	2.561	223.5	7.982	6.439	12	12	50	28	0	0	8	22	0	20	0	8	0	0	0	0	0	0	0	446	394	589	748	693	610	628	648
BP-3 10	BP-3-pentose				OCC1OC(C(C1Oc1cc(OC)ccc1C(=O)c1ccccc1)O)O	C19H20O7	0	0	0	0	34.01	2.449	4.851	34.01	1.308	4.181	4.439	0.1707	2.446	206.2	7.932	6.285	12	12	46	26	0	0	7	20	0	19	0	7	0	0	0	0	0	0	0	412	370	550	657	584	543	562	580
BP-3 11	3-methoxyphenol				COc1cccc(c1)O	C7H8O2	0	0	0	0	11.14	2.2	4.4	11.14	1.238	3.09	2.85	0.3167	0.9421	28.08	3.12	3.23	6	6	17	9	0	0	2	8	0	7	0	2	0	0	0	0	0	0	0	130	116	137	116	70	8	0	0
BP-3 12	3-methoxyxanthen-9-one				COc1ccc2c(c1)oc1c(c2=O)cccc1	C14H10O3	0	0	0	0	22.69	2.473	4.946	22.69	1.335	3.788	3.76	0.2212	1.855	97.12	5.713	5.107	14	16	27	17	0	0	3	10	0	14	0	3	0	0	0	0	0	0	0	268	274	399	432	357	209	146	70
BP-3 13a	(2,5-dihydroxy-4-methoxyphenyl)-phenylmethanone				COc1cc(O)c(cc1O)C(=O)c1ccccc1	C14H12O4	0	0	0	0	23.22	2.399	4.797	23.22	1.29	3.805	3.797	0.2109	1.922	100.8	5.599	5.201	12	12	30	18	0	0	4	12	0	14	0	4	0	0	0	0	0	0	0	282	266	372	422	376	292	211	136
BP-3 13b	(2,6-dihydroxy-4-methoxyphenyl)-phenylmethanone				COc1cc(O)c(c(c1)O)C(=O)c1ccccc1	C14H12O4	0	0	0	0	22.79	2.41	4.819	22.79	1.266	3.805	3.768	0.2093	1.914	102.9	5.717	5.222	12	12	30	18	0	0	4	12	0	14	0	4	0	0	0	0	0	0	0	282	266	371	432	443	252	208	118
BP-3 13c	(2,3-dihydroxy-4-methoxyphenyl)-phenylmethanone				COc1ccc(c(c1O)O)C(=O)c1ccccc1	C14H12O4	0	0	0	0	23.28	2.407	4.814	23.28	1.293	3.805	3.777	0.2099	1.917	102.9	5.717	5.222	12	12	30	18	0	0	4	12	0	14	0	4	0	0	0	0	0	0	0	282	267	382	446	366	267	211	136
BP-3 14a	Phenyl(2,3,4,6-tetrahydroxyphenyl)methanone				Oc1cc(O)c(c(c1C(=O)c1ccccc1)O)O	C13H10O5	0	0	0	0	22.59	2.437	4.874	22.59	1.255	3.81	3.759	0.2088	1.912	104.1	5.783	5.233	12	12	28	18	0	0	5	10	0	13	0	5	0	0	0	0	0	0	0	302	284	418	511	476	315	230	135
BP-3 14b	Phenyl(2,3,4,5-tetrahydroxyphenyl)methanone				O=C(c1cc(O)c(c(c1O)O)O)c1ccccc1	C13H10O5	0	0	0	0	23.1	2.429	4.857	23.1	1.283	3.81	3.769	0.2094	1.915	104.5	5.803	5.237	12	12	28	18	0	0	5	10	0	13	0	5	0	0	0	0	0	0	0	302	284	419	505	425	335	233	153
BP-3 15	2-hydroxy-4-methoxybenzoic acid				COc1ccc(c(c1)O)C(=O)O	C8H8O4	0	0	1	0	14.37	2.314	4.628	14.37	1.198	3.376	3.181	0.2651	1.339	45.3	3.775	3.996	6	6	20	12	0	0	4	8	0	8	0	4	0	0	0	0	0	0	0	214	183	250	241	213	77	70	11
BP-3 16	4-methoxy-5-methylbenzene-1,2-diol				COc1cc(O)c(cc1C)O	C8H10O3	0	0	0	0	13.25	2.319	4.639	13.25	1.205	3.295	3.081	0.2801	1.22	37.95	3.45	3.732	6	6	21	11	0	0	3	10	0	8	0	3	0	0	0	0	0	0	0	170	154	203	198	111	44	5	0
BP-3 17	(3,4,5-trimethylphenyl)methanol				OCc1cc(C)c(c(c1)C)C	C10H14O	0	0	0	0	13.32	2.32	4.641	13.32	1.211	3.295	3.073	0.2794	1.218	38.64	3.513	3.75	6	6	25	11	0	0	1	14	0	10	0	1	0	0	0	0	0	0	0	114	110	135	110	63	32	5	0
BP-3 18	4-methylphenol				Cc1ccc(cc1)O	C7H8O	0	0	0	0	9.925	2.17	4.34	9.925	1.241	2.98	2.742	0.3428	0.7856	22.23	2.778	2.878	6	6	16	8	0	0	1	8	0	7	0	1	0	0	0	0	0	0	0	94	90	102	70	24	5	0	0
BP-3 19	(2-amino-4-methoxyphenyl)-phenylmethanone				COc1ccc(c(c1)N)C(=O)c1ccccc1	C14H13NO2	0	0	0	0	22.02	2.369	4.738	22.02	1.295	3.747	3.731	0.2195	1.847	90.45	5.32	5.035	12	12	30	17	0	0	3	13	0	14	1	2	0	0	0	0	0	0	0	234	231	310	326	278	197	163	97
BP-3 20	(4-methoxy-2-nitrophenyl)-phenylmethanone				COc1ccc(c(c1)[N+](=O)[O-])C(=O)c1ccccc1	C14H11NO4	0	0	0	0	24.44	2.401	4.802	24.44	1.287	3.854	3.859	0.2031	1.992	110.7	5.825	5.349	12	12	30	19	0	0	5	11	0	14	1	4	0	0	0	0	0	0	0	326	287	411	428	440	451	260	178
BP-3 21	Benzaldehyde				O=Cc1ccccc1	C7H6O	0	0	0	0	10.42	2.136	4.272	10.42	1.303	2.969	2.718	0.3398	0.7768	23.56	2.945	2.936	6	6	14	8	0	0	1	6	0	7	0	1	0	0	0	0	0	0	0	106	90	102	84	45	18	0	0
BP-3 22	2-methylphenol				Cc1ccccc1O	C7H8O	0	0	0	0	9.954	2.194	4.387	9.954	1.244	2.98	2.722	0.3402	0.7782	22.46	2.807	2.889	6	6	16	8	0	0	1	8	0	7	0	1	0	0	0	0	0	0	0	94	91	108	74	18	0	0	0
BP-3 23	(2-methylphenyl) benzoate				O=C(c1ccccc1)Oc1ccccc1C	C14H12O2	0	0	0	0	20.9	2.301	4.602	20.9	1.306	3.686	3.754	0.2347	1.793	75.06	4.691	4.788	12	12	28	16	0	0	2	12	0	14	0	2	0	0	0	0	0	0	0	218	219	299	275	227	184	126	81
BP-3 24	Phenylmethanol				OCc1ccccc1	C7H8O	0	0	0	0	10.42	2.136	4.272	10.42	1.303	2.969	2.718	0.3398	0.7768	23.56	2.945	2.936	6	6	16	8	0	0	1	8	0	7	0	1	0	0	0	0	0	0	0	90	78	92	72	36	15	0	0
DHHB	diethylamino hydroxybenzoyl hexyl benzoate				CCCCCCOC(=O)C1=CC=CC=C1C(=O)C2=C(C=C(C=C2)N(CC)CC)O	C24H31NO4	0	0	0	0	36.89	2.437	4.874	36.89	1.272	4.255	4.353	0.1501	2.536	979	33.76	7.951	12	12	60	29	0	0	5	31	0	24	1	4	0	0	0	0	0	0	0	364	355	510	585	598	548	429	406
DHHB 1	Hexyl 2-(4-amino-2-hydroxybenzoyl)benzoate				CCCCCCOC(=O)c1ccccc1C(=O)c1ccc(cc1O)N	C20H23NO4	0	0	0	0	31.35	2.413	4.825	31.35	1.254	4.112	4.105	0.1642	2.328	706.9	28.28	7.477	12	12	48	25	0	0	5	23	0	20	1	4	0	0	0	0	0	0	0	338	322	458	508	521	461	367	324
DHHB 2a	Hexyl 2-(4-(diethylamino)-2,3-dihydroxybenzoyl)benzoate				CCCCCCOC(=O)c1ccccc1C(=O)c1ccc(c(c1O)O)N(CC)CC	C24H31NO5	0	0	0	0	37.91	2.451	4.902	37.91	1.264	4.29	4.403	0.1468	2.581	1161	38.72	8.156	12	12	61	30	0	0	6	31	0	24	1	5	0	0	0	0	0	0	0	396	382	557	654	647	586	466	451
DHHB 2b	Hexyl 2-(4-(diethylamino)-2,5-dihydroxybenzoyl)benzoate				CCCCCCOC(=O)c1ccccc1C(=O)c1cc(O)c(cc1O)N(CC)CC	C24H31NO5	0	0	0	0	37.8	2.445	4.89	37.8	1.26	4.29	4.424	0.1475	2.586	1089	36.3	8.092	12	12	61	30	0	0	6	31	0	24	1	5	0	0	0	0	0	0	0	396	381	547	630	657	611	466	451
DHHB 2c	Hexyl 2-(4-(diethylamino)-2,6-dihydroxybenzoyl)benzoate				CCCCCCOC(=O)c1ccccc1C(=O)c1c(O)cc(cc1O)N(CC)CC	C24H31NO5	0	0	0	0	37.31	2.452	4.903	37.31	1.244	4.29	4.382	0.1461	2.576	1121	37.36	8.12	12	12	61	30	0	0	6	31	0	24	1	5	0	0	0	0	0	0	0	396	381	547	641	706	586	496	463
DHHB 3	Hexyl 2-(4-(ethylamino)-2-hydroxybenzoyl)benzoate				CCCCCCOC(=O)c1ccccc1C(=O)c1ccc(cc1O)NCC	C22H27NO4	0	0	0	0	34	2.416	4.832	34	1.259	4.184	4.195	0.1554	2.427	779.1	28.86	7.651	12	12	54	27	0	0	5	27	0	22	1	4	0	0	0	0	0	0	0	350	336	476	531	550	490	394	355
PABA	4-aminobenzoic acid				OC(=O)c1ccc(cc1)N	C7H7NO2	0	0	1	0	11.94	2.236	4.472	11.94	1.194	3.197	2.995	0.2995	1.097	31.98	3.198	3.465	6	6	17	10	0	0	3	7	0	7	1	2	0	0	0	0	0	0	0	154	138	182	142	94	56	33	0
PABA 1	Aniline				Nc1ccccc1	C6H7N	0	0	0	0	8.721	2.101	4.202	8.721	1.246	2.844	2.594	0.3706	0.5966	18.41	2.63	2.556	6	6	14	7	0	0	1	7	0	6	1	0	0	0	0	0	0	0	0	70	72	78	48	9	0	0	0
PABA 2	2-aminophenol				Nc1ccccc1O	C6H7NO	0	0	0	0	9.954	2.194	4.387	9.954	1.244	2.98	2.722	0.3402	0.7782	22.46	2.807	2.889	6	6	15	8	0	0	2	7	0	6	1	1	0	0	0	0	0	0	0	102	99	122	96	24	0	0	0
PABA 3	Benzene-1,4-diol				Oc1ccc(cc1)O	C6H6O2	0	0	0	0	9.925	2.17	4.34	9.925	1.241	2.98	2.742	0.3428	0.7856	22.23	2.778	2.878	6	6	14	8	0	0	2	6	0	6	0	2	0	0	0	0	0	0	0	118	106	126	94	40	25	0	0
PABA 4	Methyl 4-aminobenzoate				COC(=O)c1ccc(cc1)N	C8H9NO2	0	0	0	0	13.62	2.251	4.502	13.62	1.238	3.287	3.095	0.2814	1.225	39.02	3.547	3.759	6	6	20	11	0	0	3	9	0	8	1	2	0	0	0	0	0	0	0	166	148	196	158	106	66	40	3
PABA 5a	4-amino-2-hydroxybenzoic acid				Nc1ccc(c(c1)O)C(=O)O	C7H7NO3	0	0	1	0	12.68	2.303	4.606	12.68	1.152	3.295	3.091	0.281	1.224	37.21	3.383	3.712	6	6	18	11	0	0	4	7	0	7	1	3	0	0	0	0	0	0	0	186	165	228	214	179	56	33	0
PABA 5b	4-amino-3-hydroxybenzoic acid				OC(=O)c1ccc(c(c1)O)N	C7H7NO3	0	0	1	0	13.15	2.292	4.585	13.15	1.196	3.295	3.104	0.2822	1.228	37.11	3.374	3.709	6	6	18	11	0	0	4	7	0	7	1	3	0	0	0	0	0	0	0	186	165	227	199	140	111	33	0
PABA 6a	4-amino-2,6-dihydroxybenzoic acid				OC(=O)c1c(O)cc(cc1O)N	C7H7NO4	0	0	1	0	13.41	2.358	4.717	13.41	1.117	3.383	3.189	0.2658	1.342	42.53	3.544	3.933	6	6	19	12	0	0	5	7	0	7	1	4	0	0	0	0	0	0	0	218	192	275	296	289	56	33	0
PABA 6b	4-amino-2,3-dihydroxybenzoic acid				OC(=O)c1ccc(c(c1O)O)N	C7H7NO4	0	0	1	0	14.13	2.359	4.719	14.13	1.178	3.384	3.191	0.266	1.343	42.63	3.552	3.935	6	6	19	12	0	0	5	7	0	7	1	4	0	0	0	0	0	0	0	218	193	283	296	225	111	33	0
PABA 6c	4-amino-2,5-dihydroxybenzoic acid				Oc1cc(C(=O)O)c(cc1N)O	C7H7NO4	0	0	1	0	14	2.347	4.694	14	1.167	3.383	3.203	0.2669	1.346	42.4	3.534	3.93	6	6	19	12	0	0	5	7	0	7	1	4	0	0	0	0	0	0	0	218	192	273	272	235	136	33	0
PABA 6d	4-amino-3,5-dihydroxybenzoic acid				OC(=O)c1cc(O)c(c(c1)O)N	C7H7NO4	0	0	1	0	14.08	2.343	4.686	14.08	1.174	3.383	3.202	0.2668	1.346	42.82	3.568	3.939	6	6	19	12	0	0	5	7	0	7	1	4	0	0	0	0	0	0	0	218	192	273	266	211	166	33	0
PABA 7a	3,4-dihydroxybenzoic acid				OC(=O)c1ccc(c(c1)O)O	C7H6O4	0	0	1	0	13.15	2.292	4.585	13.15	1.196	3.295	3.104	0.2822	1.228	37.11	3.374	3.709	6	6	17	11	0	0	4	6	0	7	0	4	0	0	0	0	0	0	0	202	173	241	221	148	119	55	0
PABA 7b	2,4-dihydroxybenzoic acid				Oc1ccc(c(c1)O)C(=O)O	C7H6O4	0	0	1	0	12.68	2.303	4.606	12.68	1.152	3.295	3.091	0.281	1.224	37.21	3.383	3.712	6	6	17	11	0	0	4	6	0	7	0	4	0	0	0	0	0	0	0	202	173	240	228	197	64	55	0
PABA 8	4-hydroxybenzoic acid				Oc1ccc(cc1)C(=O)O	C7H6O3	0	0	1	0	11.94	2.236	4.472	11.94	1.194	3.197	2.995	0.2995	1.097	31.98	3.198	3.465	6	6	16	10	0	0	3	6	0	7	0	3	0	0	0	0	0	0	0	170	146	194	154	102	64	55	0
PABA 9	Benzoic acid				OC(=O)c1ccccc1	C7H6O2	0	0	1	0	11.19	2.194	4.388	11.19	1.243	3.09	2.856	0.3174	0.9442	27.61	3.068	3.213	6	6	15	9	0	0	2	6	0	7	0	2	0	0	0	0	0	0	0	138	120	158	120	78	33	0	0
EHDP	ethylhexyl dimethyl 4-aminobenzoate				CCCCC(COC(=O)c1ccc(cc1)N(C)C)CC	C17H27NO2	0	0	0	0	24.69	2.298	4.595	24.69	1.235	3.865	3.681	0.1841	1.996	226.5	11.32	6.116	6	6	47	20	0	0	3	27	0	17	1	2	0	0	0	0	0	0	0	214	202	266	248	209	176	163	112
EHDP 1	2-ethylhexyl 4-(methylamino)benzoate				CCCCC(COC(=O)c1ccc(cc1)NC)CC	C16H25NO2	0	0	0	0	23.93	2.277	4.554	23.93	1.259	3.812	3.619	0.1905	1.928	186.8	9.831	5.872	6	6	44	19	0	0	3	25	0	16	1	2	0	0	0	0	0	0	0	204	192	255	236	199	168	147	98
EHDP 2	Methyl 4-(dimethylamino)benzoate				COC(=O)c1ccc(cc1)N(C)C	C10H13NO2	0	0	0	0	16.05	2.288	4.576	16.05	1.235	3.451	3.315	0.255	1.461	51.71	3.978	4.208	6	6	26	13	0	0	3	13	0	10	1	2	0	0	0	0	0	0	0	184	166	217	182	126	82	72	29
EHDP 3	2-ethylhexyl 4-(N-methylformamido)benzoate				CCCCC(COC(=O)c1ccc(cc1)N(C=O)C)CC	C17H25NO3	0	0	0	0	26.36	2.305	4.61	26.36	1.255	3.912	3.741	0.1782	2.061	252.1	12	6.272	6	6	46	21	0	0	4	25	0	17	1	3	0	0	0	0	0	0	0	258	230	306	290	257	220	195	160
EHDP 4	4-(methylamino)benzoic acid				CNc1ccc(cc1)C(=O)O	C8H9NO2	0	0	1	0	13.62	2.251	4.502	13.62	1.238	3.287	3.095	0.2814	1.225	39.1	3.555	3.762	6	6	20	11	0	0	3	9	0	8	1	2	0	0	0	0	0	0	0	162	146	192	154	104	64	48	11
EHDP 5	2-ethylhexyl 4-aminobenzoate				CCCCC(COC(=O)c1ccc(cc1)N)CC	C15H23NO2	0	0	0	0	22.26	2.266	4.533	22.26	1.236	3.76	3.563	0.198	1.859	163.9	9.107	5.687	6	6	41	18	0	0	3	23	0	15	1	2	0	0	0	0	0	0	0	196	184	245	224	189	160	131	84
EHDP 6a	2-ethylhexyl 4-(dimethylamino)-2-methylbenzoate				CCCCC(COC(=O)c1ccc(cc1C)N(C)C)CC	C18H29NO2	0	0	0	0	25.46	2.349	4.699	25.46	1.212	3.916	3.667	0.1746	2.041	306.6	14.6	6.467	6	6	50	21	0	0	3	29	0	18	1	2	0	0	0	0	0	0	0	222	213	284	279	233	183	170	119
EHDP 6b	2-ethylhexyl 4-(dimethylamino)-3-methylbenzoate				CCCCC(COC(=O)c1ccc(c(c1)C)N(C)C)CC	C18H29NO2	0	0	0	0	25.45	2.346	4.693	25.45	1.212	3.916	3.656	0.1741	2.038	328.1	15.62	6.535	6	6	50	21	0	0	3	29	0	18	1	2	0	0	0	0	0	0	0	222	213	285	269	230	190	168	119
EHDP 7a	2-ethylhexyl 4-(dimethylamino)-2-hydroxybenzoate				CCCCC(COC(=O)c1ccc(cc1O)N(C)C)CC	C17H27NO3	0	0	0	0	25.46	2.349	4.699	25.46	1.212	3.916	3.667	0.1746	2.041	306.6	14.6	6.467	6	6	48	21	0	0	4	27	0	17	1	3	0	0	0	0	0	0	0	246	229	312	323	313	199	182	135
EHDP 7b	2-ethylhexyl 4-(dimethylamino)-3-hydroxybenzoate				CCCCC(COC(=O)c1ccc(c(c1)O)N(C)C)CC	C17H27NO3	0	0	0	0	25.45	2.346	4.693	25.45	1.212	3.916	3.656	0.1741	2.038	328.1	15.62	6.535	6	6	48	21	0	0	4	27	0	17	1	3	0	0	0	0	0	0	0	246	229	313	317	266	238	176	131
EHDP 8	2-ethylpentyl 4-(dimethylamino)benzoate				CCCC(COC(=O)c1ccc(cc1)N(C)C)CC	C16H25NO2	0	0	0	0	23.54	2.297	4.595	23.54	1.239	3.816	3.66	0.1926	1.939	165.1	8.687	5.748	6	6	44	19	0	0	3	25	0	16	1	2	0	0	0	0	0	0	0	210	198	262	243	202	165	152	98
EHDP 9	2-(((cyclohexa-1,5-diene-1-carbonyl)oxy)methyl)butanedioic acid				OC(=O)CC(C(=O)O)COC(=O)C1=CCCC=C1	C12H14O6	0	0	2	0	21.83	2.254	4.507	21.83	1.213	3.764	3.858	0.2143	1.938	89.13	4.952	5.078	0	0	32	18	0	0	6	14	0	12	0	6	0	0	0	0	0	0	0	310	245	328	284	334	359	249	236
EHDP 10	3-(((cyclohex-1-ene-1-carbonyl)oxy)methyl)pentanoic acid				CCC(CC(=O)O)COC(=O)C1=CCCCC1	C13H20O4	0	0	1	0	21.07	2.241	4.482	21.07	1.24	3.705	3.624	0.2132	1.818	96.96	5.704	5.105	0	0	37	17	0	0	4	20	0	13	0	4	0	0	0	0	0	0	0	228	186	245	203	190	184	130	157
EHDP 11	4-((cyclohex-1-ene-1-carbonyl)oxy)-3-(hydroxymethyl)butanoic acid				OCC(CC(=O)O)COC(=O)C1=CCCCC1	C12H18O5	0	0	1	0	21.07	2.241	4.482	21.07	1.24	3.705	3.624	0.2132	1.818	96.96	5.704	5.105	0	0	35	17	0	0	5	18	0	12	0	5	0	0	0	0	0	0	0	252	194	257	219	230	244	170	177
EHDP 12	2-ethylhexyl cyclohex-1-ene-1-carboxylate				CCCCC(COC(=O)C1=CCCCC1)CC	C15H26O2	0	0	0	0	21.5	2.238	4.476	21.5	1.265	3.7	3.529	0.2076	1.792	128.9	7.582	5.39	0	0	43	17	0	0	2	26	0	15	0	2	0	0	0	0	0	0	0	160	144	193	170	143	117	81	61
EHDP 13	2-(((cyclohexanecarbonyl)oxy)methyl) butanoic acid				CCC(C(=O)O)COC(=O)C1CCCCC1	C12H20O4	0	0	1	0	19.67	2.245	4.49	19.67	1.23	3.647	3.629	0.2268	1.759	75.59	4.724	4.795	0	0	36	16	0	0	4	20	0	12	0	4	0	0	0	0	0	0	0	212	170	228	194	198	146	148	78
EHDP 14	2-(((cyclohexa-1,3-diene-1-carbonyl)oxy)methyl)-3-hydroxypropanoic acid				OCC(C(=O)O)COC(=O)C1=CC=CCC1	C11H14O5	0	0	1	0	19.67	2.245	4.49	19.67	1.23	3.647	3.629	0.2268	1.759	75.59	4.724	4.795	0	0	30	16	0	0	5	14	0	11	0	5	0	0	0	0	0	0	0	258	202	275	246	287	185	211	119
EHDP 15	4-((cyclohexa-1,5-diene-1-carbonyl)oxy)butanoic acid				OC(=O)CCCOC(=O)C1=CCCC=C1	C11H14O4	0	0	1	0	18.63	2.227	4.453	18.63	1.242	3.58	3.261	0.2174	1.588	119.8	7.985	5.191	0	0	29	15	0	0	4	14	0	11	0	4	0	0	0	0	0	0	0	228	185	239	185	154	148	110	148
EHDP 16	2-hydroxybutyl cyclohexa-1,3-diene-1-carboxylate				CCC(COC(=O)C1=CC=CCC1)O	C11H16O3	0	0	0	0	17.79	2.233	4.465	17.79	1.271	3.514	3.318	0.237	1.536	72.88	5.206	4.625	0	0	30	14	0	0	3	16	0	11	0	3	0	0	0	0	0	0	0	182	153	204	185	146	135	66	49
EHDP 17	3-formylheptanedioic acid				O=CC(CC(=O)O)CCCC(=O)O	C8H12O5	0	0	2	0	14.49	2.121	4.242	14.49	1.114	3.394	3.227	0.2483	1.434	51.27	3.944	4.199	0	0	25	13	0	0	5	12	0	8	0	5	0	0	0	0	0	0	0	224	151	168	123	143	161	117	154
EHDP 18	3-hydroxypropyl cyclohex-1-ene-1-carboxylate				OCCCOC(=O)C1=CCCCC1	C10H16O3	0	0	0	0	16.43	2.225	4.451	16.43	1.264	3.437	3.159	0.243	1.413	81.01	6.232	4.657	0	0	29	13	0	0	3	16	0	10	0	3	0	0	0	0	0	0	0	166	132	174	144	124	82	72	37
EHDP 19	((cyclohex-1-ene-1-carbonyl)oxy)acetic acid				OC(=O)COC(=O)C1=CCCCC1	C9H12O4	0	0	1	0	16.11	2.23	4.46	16.11	1.239	3.444	3.235	0.2488	1.436	60.65	4.665	4.367	0	0	25	13	0	0	4	12	0	9	0	4	0	0	0	0	0	0	0	210	166	224	196	150	162	75	52
EHDP 20	3-hydroxypropyl cyclohexa-1,5-diene-1-carboxylate				OCCCOC(=O)C1=CCCC=C1	C10H14O3	0	0	0	0	16.43	2.225	4.451	16.43	1.264	3.437	3.159	0.243	1.413	81.01	6.232	4.657	0	0	27	13	0	0	3	14	0	10	0	3	0	0	0	0	0	0	0	176	143	189	165	138	86	76	44
EHDP 21	2-hydroxyethyl cyclohex-1-ene-1-carboxylate				OCCOC(=O)C1=CCCCC1	C9H14O3	0	0	0	0	15.37	2.224	4.449	15.37	1.281	3.361	3.113	0.2594	1.318	57.97	4.831	4.242	0	0	26	12	0	0	3	14	0	9	0	3	0	0	0	0	0	0	0	162	128	170	152	106	92	37	24
EHDP 22	4-(dimethylamino)benzoic acid				CN(c1ccc(cc1)C(=O)O)C	C9H11NO2	0	0	1	0	14.38	2.278	4.557	14.38	1.199	3.376	3.226	0.2689	1.354	43.34	3.611	3.951	6	6	23	12	0	0	3	11	0	9	1	2	0	0	0	0	0	0	0	172	156	203	166	114	72	63	22
EHDP 23	2-ethylhexan-1-ol				CCCCC(CO)CC	C8H18O	0	0	0	0	10.57	2.042	4.084	10.57	1.174	3.008	2.714	0.3015	0.893	28.01	3.113	3.227	0	0	27	9	0	0	1	18	0	8	0	1	0	0	0	0	0	0	0	56	40	42	40	28	16	6	0
Et-PABA	ethyl- 4- aminobenzoate				CCOC(=O)c1ccc(cc1)N	C9H11NO2	0	0	0	0	14.59	2.256	4.512	14.59	1.216	3.368	3.17	0.2642	1.336	50.07	4.173	4.096	6	6	23	12	0	0	3	11	0	9	1	2	0	0	0	0	0	0	0	170	156	206	172	122	78	50	10
Et-PABA 1	Aniline				Nc1ccccc1	C6H7N	0	0	0	0	8.721	2.101	4.202	8.721	1.246	2.844	2.594	0.3706	0.5966	18.41	2.63	2.556	6	6	14	7	0	0	1	7	0	6	1	0	0	0	0	0	0	0	0	70	72	78	48	9	0	0	0
Et-PABA 2	4-aminobenzoic acid				OC(=O)c1ccc(cc1)N	C7H7NO2	0	0	1	0	11.94	2.236	4.472	11.94	1.194	3.197	2.995	0.2995	1.097	31.98	3.198	3.465	6	6	17	10	0	0	3	7	0	7	1	2	0	0	0	0	0	0	0	154	138	182	142	94	56	33	0
Et-PABA 3	(4-iminocyclohexa-2,5-dien-1-ylidene)methanone				O=C=C1C=CC(=N)C=C1	C7H5NO	0	0	0	0	11.19	2.194	4.388	11.19	1.243	3.09	2.856	0.3174	0.9442	28.05	3.117	3.229	0	0	14	9	0	0	2	5	0	7	1	1	0	0	0	0	0	0	0	136	122	138	118	68	40	24	0
Et-PABA 4a	(2-hydroxy-4-iminocyclohexa-2,5-dien-1-ylidene)methanone				O=C=C1C=CC(=N)C=C1O	C7H5NO2	0	0	0	0	13.63	2.282	4.564	13.63	1.239	3.287	3.062	0.2784	1.214	40.19	3.654	3.789	0	0	15	11	0	0	3	5	0	7	1	2	0	0	0	0	0	0	0	168	149	184	186	133	40	24	0
Et-PABA 4b	(3-hydroxy-4-iminocyclohexa-2,5-dien-1-ylidene)methanone				O=C=C1C=CC(=N)C(=C1)O	C7H5NO2	0	0	0	0	13.63	2.282	4.564	13.63	1.239	3.287	3.062	0.2784	1.214	40.19	3.654	3.789	0	0	15	11	0	0	3	5	0	7	1	2	0	0	0	0	0	0	0	168	149	184	180	109	70	24	0
Et-PABA 5a	(2,3-dihydroxy-4-iminocyclohexa-2,5-dien-1-ylidene)methanone				O=C=C1C=CC(=N)C(=C1O)O	C7H5NO3	0	0	0	0	14.89	2.348	4.695	14.89	1.241	3.377	3.157	0.2631	1.332	45.96	3.83	4.01	0	0	16	12	0	0	4	5	0	7	1	3	0	0	0	0	0	0	0	200	177	240	273	174	70	24	0
Et-PABA 5b	(2,5-dihydroxy-4-iminocyclohexa-2,5-dien-1-ylidene)methanone				O=C=C1C=C(O)C(=N)C=C1O	C7H5NO3	0	0	0	0	14.83	2.334	4.668	14.83	1.236	3.377	3.17	0.2642	1.336	45.56	3.797	4.001	0	0	16	12	0	0	4	5	0	7	1	3	0	0	0	0	0	0	0	200	176	230	249	184	95	24	0
Et-PABA 5c	(2,6-dihydroxy-4-iminocyclohexa-2,5-dien-1-ylidene)methanone				O=C=C1C(=CC(=N)C=C1O)O	C7H5NO3	0	0	0	0	12.7	2.327	4.654	12.7	1.154	3.295	3.073	0.2794	1.218	37.83	3.439	3.728	0	0	16	11	0	0	4	5	0	7	1	3	0	0	0	0	0	0	0	200	176	231	264	223	40	24	0
Et-PABA 5d	(3,5-dihydroxy-4-iminocyclohexa-2,5-dien-1-ylidene)methanone				O=C=C1C=C(O)C(=N)C(=C1)O	C7H5NO3	0	0	0	0	13.32	2.32	4.641	13.32	1.211	3.295	3.073	0.2794	1.218	38.64	3.513	3.75	0	0	16	11	0	0	4	5	0	7	1	3	0	0	0	0	0	0	0	200	176	231	252	175	100	24	0
Et-PABA 6	Methyl 4-aminobenzoate				COC(=O)c1ccc(cc1)N	C8H9NO2	0	0	0	0	13.62	2.251	4.502	13.62	1.238	3.287	3.095	0.2814	1.225	39.02	3.547	3.759	6	6	20	11	0	0	3	9	0	8	1	2	0	0	0	0	0	0	0	166	148	196	158	106	66	40	3
Et-PABA 7a	4-amino-2-hydroxybenzoic acid				Nc1ccc(c(c1)O)C(=O)O	C7H7NO3	0	0	1	0	12.68	2.303	4.606	12.68	1.152	3.295	3.091	0.281	1.224	37.21	3.383	3.712	6	6	18	11	0	0	4	7	0	7	1	3	0	0	0	0	0	0	0	186	165	228	214	179	56	33	0
Et-PABA 7b	4-amino-3-hydroxybenzoic acid				OC(=O)c1ccc(c(c1)O)N	C7H7NO3	0	0	1	0	13.15	2.292	4.585	13.15	1.196	3.295	3.104	0.2822	1.228	37.11	3.374	3.709	6	6	18	11	0	0	4	7	0	7	1	3	0	0	0	0	0	0	0	186	165	227	199	140	111	33	0
Et-PABA 8a	Methyl 4-amino-3-hydroxybenzoate				COC(=O)c1ccc(c(c1)O)N	C8H9NO3	0	0	0	0	14.82	2.302	4.605	14.82	1.235	3.376	3.196	0.2663	1.344	45.25	3.771	3.994	6	6	21	12	0	0	4	9	0	8	1	3	0	0	0	0	0	0	0	198	175	241	215	153	127	45	3
Et-PABA 8b	Methyl 4-amino-2-hydroxybenzoate				COC(=O)c1ccc(cc1O)N	C8H9NO3	0	0	0	0	14.37	2.314	4.628	14.37	1.198	3.376	3.181	0.2651	1.339	45.21	3.767	3.994	6	6	21	12	0	0	4	9	0	8	1	3	0	0	0	0	0	0	0	198	175	242	231	197	71	40	3
Et-PABA 9a	Ethyl 4-amino-2-hydroxybenzoate				CCOC(=O)c1ccc(cc1O)N	C9H11NO3	0	0	0	0	15.34	2.318	4.635	15.34	1.18	3.451	3.245	0.2496	1.439	58.61	4.508	4.333	6	6	24	13	0	0	4	11	0	9	1	3	0	0	0	0	0	0	0	202	183	252	245	214	89	55	10
Et-PABA 9b	Ethyl 4-amino-3-hydroxybenzoate				CCOC(=O)c1ccc(c(c1)O)N	C9H11NO3	0	0	0	0	15.8	2.306	4.612	15.8	1.216	3.451	3.26	0.2508	1.444	59.04	4.541	4.341	6	6	24	13	0	0	4	11	0	9	1	3	0	0	0	0	0	0	0	202	183	251	229	169	140	61	15
Et-PABA 10a	Methyl 4-amino-2,3-dihydroxybenzoate				COC(=O)c1ccc(c(c1O)O)N	C8H9NO4	0	0	0	0	15.83	2.367	4.734	15.83	1.218	3.459	3.273	0.2517	1.448	51.96	3.997	4.213	6	6	22	13	0	0	5	9	0	8	1	4	0	0	0	0	0	0	0	230	203	297	313	244	132	45	3
Et-PABA 10b	Methyl 4-amino-2,5-dihydroxybenzoate				COC(=O)c1cc(O)c(cc1O)N	C8H9NO4	0	0	0	0	15.68	2.355	4.711	15.68	1.206	3.458	3.285	0.2527	1.452	51.43	3.957	4.203	6	6	22	13	0	0	5	9	0	8	1	4	0	0	0	0	0	0	0	230	202	287	289	254	157	45	3
Et-PABA 10c	Methyl 4-amino-3,5-dihydroxybenzoate				COC(=O)c1cc(O)c(c(c1)O)N	C8H9NO4	0	0	0	0	15.75	2.35	4.7	15.75	1.212	3.458	3.284	0.2526	1.452	52.28	4.022	4.219	6	6	22	13	0	0	5	9	0	8	1	4	0	0	0	0	0	0	0	230	202	287	282	225	188	50	3
Et-PABA 10d	Methyl 4-amino-2,6-dihydroxybenzoate				COC(=O)c1c(O)cc(cc1O)N	C8H9NO4	0	0	0	0	15.12	2.368	4.735	15.12	1.163	3.458	3.27	0.2516	1.447	51.41	3.955	4.202	6	6	22	13	0	0	5	9	0	8	1	4	0	0	0	0	0	0	0	230	202	289	314	313	76	40	3
Et-PABA 11a	Ethyl 4-amino-2,6-dihydroxybenzoate				CCOC(=O)c1c(O)cc(cc1O)N	C9H11NO4	0	0	0	0	16.08	2.37	4.74	16.08	1.148	3.528	3.326	0.2376	1.538	67.04	4.789	4.542	6	6	25	14	0	0	5	11	0	9	1	4	0	0	0	0	0	0	0	234	210	299	328	331	100	60	10
Et-PABA 11b	Ethyl 4-amino-2,5-dihydroxybenzoate				CCOC(=O)c1cc(O)c(cc1O)N	C9H11NO4	0	0	0	0	16.66	2.358	4.716	16.66	1.19	3.528	3.34	0.2386	1.543	67.38	4.813	4.547	6	6	25	14	0	0	5	11	0	9	1	4	0	0	0	0	0	0	0	234	210	297	303	271	176	66	15
Et-PABA 11c	Ethyl 4-amino-3,5-dihydroxybenzoate				CCOC(=O)c1cc(O)c(c(c1)O)N	C9H11NO4	0	0	0	0	16.73	2.352	4.705	16.73	1.195	3.528	3.339	0.2385	1.542	69.23	4.945	4.574	6	6	25	14	0	0	5	11	0	9	1	4	0	0	0	0	0	0	0	234	210	297	296	241	202	72	20
Et-PABA 11d	Ethyl 4-amino-2,3-dihydroxybenzoate				CCOC(=O)c1ccc(c(c1O)O)N	C9H11NO4	0	0	0	0	16.8	2.369	4.739	16.8	1.2	3.528	3.326	0.2376	1.538	68.7	4.907	4.566	6	6	25	14	0	0	5	11	0	9	1	4	0	0	0	0	0	0	0	234	211	307	327	261	151	66	15
PBSA	phenylbenzimidazole sulphonic acid				OS(=O)(=O)c1ccc2c(c1)nc([nH]2)c1ccccc1	C13H10N2O3S	0	0	1	0	24.35	2.458	4.807	24.35	1.282	3.896	3.907	0.2056	2.005	120.4	6.339	5.433	15	16	29	19	0	0	6	10	0	13	2	3	1	0	0	0	0	0	0	290.4	235	476	366.7	322	297.3	240.7	132
PBSA 1	2-phenyl-1H-benzimidazole				c1ccc(cc1)c1nc2c([nH]1)cccc2	C13H10N2	0	0	0	0	20.56	2.417	4.643	20.56	1.371	3.669	3.535	0.2357	1.668	84.5	5.633	4.842	15	16	25	15	0	0	2	10	0	13	2	0	0	0	0	0	0	0	0	186	215	301	251	189	135	96	54
PBSA 2	4-formyl-2-phenyl-1H-imidazole-5-carboxylic acid				O=Cc1nc([nH]c1C(=O)O)c1ccccc1	C11H8N2O3	0	0	1	0	20.53	2.411	4.641	20.53	1.283	3.694	3.544	0.2215	1.735	86.52	5.407	4.93	11	11	24	16	0	0	5	8	0	11	2	3	0	0	0	0	0	0	0	272	254	365	354	346	251	168	123
PBSA 3	2-phenyl-1H-imidazole-4,5-dicarboxylic acid				OC(=O)c1[nH]c(nc1C(=O)O)c1ccccc1	C11H8N2O4	0	0	2	0	21.28	2.431	4.661	21.28	1.252	3.754	3.623	0.2131	1.818	95.43	5.614	5.089	11	11	25	17	0	0	6	8	0	11	2	4	0	0	0	0	0	0	0	304	284	424	411	421	332	204	156
PBSA 4	2-phenyl-1H-imidazole-5-carboxylic acid				OC(=O)c1cnc([nH]1)c1ccccc1	C10H8N2O2	0	0	1	0	18.07	2.354	4.584	18.07	1.291	3.567	3.433	0.2452	1.57	65.71	4.693	4.522	11	11	22	14	0	0	4	8	0	10	2	2	0	0	0	0	0	0	0	220	215	302	249	223	137	111	78
PBSA 5	Benzenecarboximidamide				NC(=N)c1ccccc1	C7H8N2	0	0	0	2	12.86	2.214	4.429	12.86	1.286	3.189	2.963	0.2963	1.086	33.97	3.397	3.525	6	6	17	10	0	0	2	8	0	7	2	0	0	0	0	0	0	0	0	102	104	124	96	54	21	0	0
PBSA 6	Benzamide				NC(=O)c1ccccc1	C7H7NO	0	0	0	0	11.19	2.194	4.388	11.19	1.243	3.09	2.856	0.3174	0.9442	27.61	3.068	3.213	6	6	16	9	0	0	2	7	0	7	1	1	0	0	0	0	0	0	0	122	112	138	108	66	27	0	0
PBSA 7	7-hydroxy-2-phenyl-1H-benzimidazole-6-sulfonic acid				Oc1c2[nH]c(nc2ccc1S(=O)(=O)O)c1ccccc1	C13H10N2O4S	0	0	1	0	25.31	2.496	4.902	25.31	1.266	3.946	3.944	0.1972	2.065	138.9	6.944	5.627	15	16	30	20	0	0	7	10	0	13	2	4	1	0	0	0	0	0	0	322.4	263	527.7	453	471.3	307	293.7	165
PBSA 8	5-hydroxy-2-phenyl-1H-benzimidazole-6-sulfonic acid				Oc1cc2[nH]c(nc2cc1S(=O)(=O)O)c1ccccc1	C13H10N2O4S	0	0	1	0	25.25	2.483	4.879	25.25	1.263	3.946	3.972	0.1986	2.072	135.5	6.776	5.602	15	16	30	20	0	0	7	10	0	13	2	4	1	0	0	0	0	0	0	322.4	262	518.7	430	456	346.3	266.7	168
PBSA 9	4-hydroxy-2-phenyl-1H-benzimidazole-6-sulfonic acid				Oc1cc(cc2c1nc([nH]2)c1ccccc1)S(=O)(=O)O	C13H10N2O4S	0	0	1	0	25.28	2.486	4.872	25.28	1.264	3.946	3.951	0.1976	2.067	135.7	6.784	5.603	15	16	30	20	0	0	7	10	0	13	2	4	1	0	0	0	0	0	0	322.4	262	524	442.3	401.7	392	293.7	165
PBSA 10	2-(2-hydroxyphenyl)-1H-benzimidazole-6-sulfonic acid				Oc1ccccc1c1nc2c([nH]1)cc(cc2)S(=O)(=O)O	C13H10N2O4S	0	0	1	0	25.16	2.468	4.817	25.16	1.258	3.946	4.032	0.2016	2.087	119.6	5.979	5.477	15	16	30	20	0	0	7	10	0	13	2	4	1	0	0	0	0	0	0	322.4	262	521	427.7	390.3	327	294.7	167.7
PBSA 11	2-(3-hydroxyphenyl)-1H-benzimidazole-6-sulfonic acid				Oc1cccc(c1)c1nc2c([nH]1)cc(cc2)S(=O)(=O)O	C13H10N2O4S	0	0	1	0	25.07	2.461	4.81	25.07	1.254	3.946	3.999	0.2	2.079	125.9	6.296	5.529	15	16	30	20	0	0	7	10	0	13	2	4	1	0	0	0	0	0	0	322.4	261	513	407.7	366.3	334	303.7	169
PBSA 12	2-(4-hydroxyphenyl)-1H-benzimidazole-6-sulfonic acid				Oc1ccc(cc1)c1nc2c([nH]1)cc(cc2)S(=O)(=O)O	C13H10N2O4S	0	0	1	0	25.15	2.46	4.809	25.15	1.257	3.946	3.986	0.1993	2.076	129.5	6.477	5.557	15	16	30	20	0	0	7	10	0	13	2	4	1	0	0	0	0	0	0	322.4	261	512	399.7	346.3	310	310.7	178
MBC	4-methylbenzylidene camphor				Cc1ccc(cc1)C=C1C(=O)C2(C(C1CC2)(C)C)C	C18H22O	0	0	0	0	24.01	2.663	5.019	24.01	1.264	3.914	3.437	0.1809	1.876	310.1	16.32	6.379	6	6	41	19	0	2	1	22	0	18	0	1	0	0	0	0	0	0	0	198	220	318	269	185	177	158	101
MBC 1	(1R)-1,7-bis(hydroxymethyl)-2-oxobicyclo[2.2.1]heptane-7-carbaldehyde				OCC12CCC(C2(CO)C=O)CC1=O	C10H14O4	0	0	0	0	17.88	2.66	5.077	17.88	1.277	3.599	3.305	0.2361	1.532	63.54	4.539	4.488	0	0	28	14	0	2	4	14	0	10	0	4	0	0	0	0	0	0	0	208	166	259	306	294	121	0	0
MBC 2	2,3-dioxobicyclo[2.2.1]heptane-7,7-dicarbaldehyde				O=CC1(C=O)C2CCC1C(=O)C2=O	C9H8O4	0	0	0	0	16.69	2.608	4.903	16.69	1.284	3.527	3.237	0.249	1.437	55.45	4.265	4.278	0	0	21	13	0	2	4	8	0	9	0	4	0	0	0	0	0	0	0	236	188	286	340	276	144	0	0
MBC 3	3-methyl-2-oxocyclohexane-1-carboxaldehyde				O=CC1CCCC(C1=O)C	C8H12O2	0	0	0	0	12.42	2.284	4.569	12.42	1.242	3.198	2.952	0.2952	1.083	33.02	3.302	3.497	0	0	22	10	0	0	2	12	0	8	0	2	0	0	0	0	0	0	0	128	98	119	124	89	18	0	0
MBC 4	6-(hydroxymethyl)cyclohex-2-en-1-one				OCC1CCC=CC1=O	C7H10O2	0	0	0	0	11.2	2.222	4.443	11.2	1.245	3.09	2.833	0.3148	0.936	28.16	3.128	3.232	0	0	19	9	0	0	2	10	0	7	0	2	0	0	0	0	0	0	0	116	89	110	105	73	15	0	0
MBC 5a	3-((2-hydroxy-4-methylphenyl)methylidene)-1,7,7-trimethylbicyclo[2.2.1]heptan-2-one				Cc1ccc(c(c1)O)C=C1C(=O)C2(C(C1CC2)(C)C)C	C18H22O2	0	0	0	0	24.84	2.663	5.029	24.84	1.242	3.962	3.493	0.1746	1.944	298	14.9	6.39	6	6	42	20	0	2	2	22	0	18	0	2	0	0	0	0	0	0	0	230	247	363	327	232	228	243	126
MBC 5b	3-((3-hydroxy-4-methylphenyl)methylidene)-1,7,7-trimethylbicyclo[2.2.1]heptan-2-one				Oc1cc(ccc1C)C=C1C(=O)C2(C(C1CC2)(C)C)C	C18H22O2	0	0	0	0	24.98	2.663	5.024	24.98	1.249	3.962	3.469	0.1735	1.937	326.2	16.31	6.481	6	6	42	20	0	2	2	22	0	18	0	2	0	0	0	0	0	0	0	230	247	361	315	219	204	209	186
MBC 6a	1,7,7-trimethyl-3-((2,3-dihydroxy-4-methylphenyl)methylidene)bicyclo[2.2.1]heptan-2-one				Oc1c(C)ccc(c1O)C=C1C(=O)C2(C(C1CC2)(C)C)C	C18H22O3	0	0	0	0	26.3	2.664	5.05	26.3	1.253	4.009	3.54	0.1686	2.006	301.2	14.34	6.45	6	6	43	21	0	2	3	22	0	18	0	3	0	0	0	0	0	0	0	262	275	416	398	266	255	294	211
MBC 6b	1,7,7-trimethyl-3-((2,5-dihydroxy-4-methylphenyl)methylidene)bicyclo[2.2.1]heptan-2-one				Oc1cc(C)c(cc1C=C1C(=O)C2(C(C1CC2)(C)C)C)O	C18H22O3	0	0	0	0	25.85	2.664	5.043	25.85	1.231	4.009	3.531	0.1682	2.004	312.4	14.88	6.486	6	6	43	21	0	2	3	22	0	18	0	3	0	0	0	0	0	0	0	262	274	406	374	276	280	294	211
MBC 6c	1,7,7-trimethyl-3-((2,6-dihydroxy-4-methylphenyl)methylidene)bicyclo[2.2.1]heptan-2-one				Cc1cc(O)c(c(c1)O)C=C1C(=O)C2(C(C1CC2)(C)C)C	C18H22O3	0	0	0	0	25.66	2.665	5.052	25.66	1.222	4.009	3.558	0.1694	2.011	286.4	13.64	6.399	6	6	43	21	0	2	3	22	0	18	0	3	0	0	0	0	0	0	0	262	274	409	395	304	279	328	151
MBC 6d	1,7,7-trimethyl-3-((3,5-dihydroxy-4-methylphenyl)methylidene)bicyclo[2.2.1]heptan-2-one				Oc1cc(C=C2C(=O)C3(C(C2CC3)(C)C)C)cc(c1C)O	C18H22O3	0	0	0	0	25.87	2.663	5.038	25.87	1.232	4.009	3.508	0.167	1.997	337.2	16.06	6.563	6	6	43	21	0	2	3	22	0	18	0	3	0	0	0	0	0	0	0	262	274	405	371	278	231	260	271
EHMC	ethylhexyl 4-methoxycinnamate				CCCCC(COC(=O)C=Cc1ccc(cc1)OC)CC	C18H26O3	0	0	0	0	26.43	2.236	4.473	26.43	1.258	3.907	3.682	0.1753	2.045	269.5	12.83	6.339	6	6	47	21	0	0	3	26	0	18	0	3	0	0	0	0	0	0	0	242	219	273	238	212	213	187	152
EHMC 1	4-Methoxybenzaldehyde				COc1ccc(cc1)C=O	C8H8O2	0	0	0	0	12.86	2.214	4.429	12.86	1.286	3.189	2.963	0.2963	1.086	34.52	3.452	3.542	6	6	18	10	0	0	2	8	0	8	0	2	0	0	0	0	0	0	0	150	126	148	130	78	46	39	6
EHMC 2	2-Ethylhexan-1-ol				CCCCC(CO)CC	C8H18O	0	0	0	0	10.57	2.042	4.084	10.57	1.174	3.008	2.714	0.3015	0.893	28.01	3.113	3.227	0	0	27	9	0	0	1	18	0	8	0	1	0	0	0	0	0	0	0	56	40	42	40	28	16	6	0
EHMC 3	2-(2-oxoethyl)hexyl 3-(4-methoxyphenyl)prop-2-enoate				CCCCC(COC(=O)C=Cc1ccc(cc1)OC)CC=O	C18H24O4	0	0	0	0	27.8	2.237	4.474	27.8	1.263	3.952	3.736	0.1698	2.106	291.7	13.26	6.464	6	6	46	22	0	0	4	24	0	18	0	4	0	0	0	0	0	0	0	286	241	291	264	252	273	243	218
EHMC 4	2-Ethylhexyl (Z)-3-(4-methoxyphenyl)prop-2-enoate				CCCCC(COC(=O)C=Cc1ccc(cc1)OC)CC	C18H26O3	0	0	0	0	26.43	2.236	4.473	26.43	1.258	3.907	3.682	0.1753	2.045	269.5	12.83	6.339	6	6	47	21	0	0	3	26	0	18	0	3	0	0	0	0	0	0	0	242	219	273	238	212	213	187	152
EHMC 5	2-Ethylhexyl acetate				CCCCC(COC(=O)C)CC	C10H20O2	0	0	0	0	13.84	2.099	4.197	13.84	1.153	3.307	3.108	0.259	1.316	45.79	3.816	4.006	0	0	32	12	0	0	2	20	0	10	0	2	0	0	0	0	0	0	0	120	94	101	70	68	58	36	18
EHMC 6	1-Ethenyl-4-methoxybenzene				COc1ccc(cc1)C=C	C9H10O	0	0	0	0	12.86	2.214	4.429	12.86	1.286	3.189	2.963	0.2963	1.086	34.52	3.452	3.542	6	6	20	10	0	0	1	10	0	9	0	1	0	0	0	0	0	0	0	118	114	132	106	54	30	15	2
EHMC 7	(E)-3-(4-methoxyphenyl)prop-2-enoic acid				COc1ccc(cc1)C=CC(=O)O	C10H10O3	0	0	1	0	16.11	2.23	4.46	16.11	1.239	3.444	3.235	0.2488	1.436	61.31	4.716	4.378	6	6	23	13	0	0	3	10	0	10	0	3	0	0	0	0	0	0	0	200	173	211	161	128	124	103	71
EHMC 8	4-Methoxyphenol				COc1ccc(cc1)O	C7H8O2	0	0	0	0	11.19	2.194	4.388	11.19	1.243	3.09	2.856	0.3174	0.9442	28.05	3.117	3.229	6	6	17	9	0	0	2	8	0	7	0	2	0	0	0	0	0	0	0	130	116	136	106	50	34	5	0
EHMC 9	3-Ethenyl-6-methoxybenzene-1,2,4,5-tetrol				COc1c(O)c(O)c(c(c1O)O)C=C	C9H10O5	0	0	0	0	16.78	2.438	4.877	16.78	1.199	3.535	3.358	0.2398	1.548	57.41	4.101	4.387	6	6	24	14	0	0	5	10	0	9	0	5	0	0	0	0	0	0	0	246	224	340	444	310	110	15	2
EHMC 10	2-Ethylhexyl (2E)-3-(3-hydroxy-4-methoxyphenyl)prop-2-enoate				CCCCC(COC(=O)C=Cc1ccc(c(c1)O)OC)CC	C18H26O4	0	0	0	0	27.2	2.294	4.588	27.2	1.236	3.957	3.529	0.1604	2.049	524.7	23.85	7.051	6	6	48	22	0	0	4	26	0	18	0	4	0	0	0	0	0	0	0	274	246	321	310	250	232	219	214
EHMC 11	2-Ethylhexyl 3-(2-hydroxy-4-methoxyphenyl)prop-2-enoate				CCCCC(COC(=O)C=Cc1ccc(cc1O)OC)CC	C18H26O4	0	0	0	0	27.23	2.297	4.594	27.23	1.238	3.957	3.552	0.1614	2.056	489.8	22.26	6.982	6	6	48	22	0	0	4	26	0	18	0	4	0	0	0	0	0	0	0	274	246	318	300	277	250	249	165
EHMC 12	2-Ethyl-4-oxohexyl 3-(4-methoxyphenyl)prop-2-enoate				CCC(CC(=O)CC)COC(=O)C=Cc1ccc(cc1)OC	C18H24O4	0	0	0	0	27.69	2.237	4.475	27.69	1.259	3.956	3.834	0.1743	2.132	210.5	9.569	6.138	6	6	46	22	0	0	4	24	0	18	0	4	0	0	0	0	0	0	0	290	251	305	270	250	263	229	212
EHMC 13	2-Ethylhexanoic-3-(4-methoxyphenyl)prop-2-enoic anhydride				CCCCC(C(=O)OC(=O)C=Cc1ccc(cc1)OC)CC	C18H24O4	0	0	0	0	27.25	2.249	4.497	27.25	1.239	3.957	4.189	0.1904	2.221	149.7	6.807	5.797	6	6	46	22	0	0	4	24	0	18	0	4	0	0	0	0	0	0	0	290	261	343	310	294	253	229	200
EHMC 14	2-Ethyl-6-oxohexyl 3-(4-methoxyphenyl)prop-2-enoate				O=CCCCC(COC(=O)C=Cc1ccc(cc1)OC)CC	C18H24O4	0	0	0	0	27.82	2.237	4.473	27.82	1.265	3.952	3.697	0.1681	2.096	375.9	17.09	6.718	6	6	46	22	0	0	4	24	0	18	0	4	0	0	0	0	0	0	0	286	241	289	254	230	239	225	202
EHMC 15	2-Ethyl-5-oxohexyl 3-(4-methoxyphenyl)prop-2-enoate				CCC(CCC(=O)C)COC(=O)C=Cc1ccc(cc1)OC	C18H24O4	0	0	0	0	27.15	2.237	4.473	27.15	1.234	3.956	3.741	0.17	2.108	264.3	12.01	6.366	6	6	46	22	0	0	4	24	0	18	0	4	0	0	0	0	0	0	0	290	249	295	256	238	251	237	194
EHMC 16	2-Ethyl-3-oxohexyl 3-(4-methoxyphenyl)prop-2-enoate				CCCC(=O)C(COC(=O)C=Cc1ccc(cc1)OC)CC	C18H24O4	0	0	0	0	27.26	2.24	4.481	27.26	1.239	3.957	4.057	0.1844	2.189	158.5	7.204	5.854	6	6	46	22	0	0	4	24	0	18	0	4	0	0	0	0	0	0	0	290	253	315	290	268	255	247	178
EHMC 17	2-Acetylhexyl-3-(4-methoxyphenyl)prop-2-enoate				CCCCC(C(=O)C)COC(=O)C=Cc1ccc(cc1)OC	C18H24O4	0	0	0	0	27.17	2.239	4.478	27.17	1.235	3.956	3.952	0.1797	2.163	193.7	8.805	6.055	6	6	46	22	0	0	4	24	0	18	0	4	0	0	0	0	0	0	0	290	251	305	278	272	269	253	178
EHMC 18	3-(((2-ethylhexyl)oxy)carbonyl)-2,4-bis(4-methoxyphenyl)cyclobutane-1-carboxylic acid				CCCCC(COC(=O)C1C(c2ccc(cc2)OC)C(C1c1ccc(cc1)OC)C(=O)O)CC	C28H36O6	0	0	1	0	42.86	2.596	5.191	42.86	1.26	4.437	4.085	0.1202	2.631	1343	39.49	8.426	12	12	70	34	0	0	6	36	0	28	0	6	0	0	0	0	0	0	0	442	410	550	584	659	746	789	610
EHMC 19	2-(((2-ethylhexyl)oxy)carbonyl)-3,4- bis(4-methoxyphenyl)cyclobutane-1- carboxylic acid				CCCCC(COC(=O)C1C(C(=O)O)C(C1c1ccc(cc1)OC)c1ccc(cc1)OC)CC	C28H36O6	0	0	1	0	42.86	2.596	5.191	42.86	1.261	4.437	4.086	0.1202	2.631	1353	39.8	8.434	12	12	70	34	0	0	6	36	0	28	0	6	0	0	0	0	0	0	0	442	410	550	584	659	776	703	661
EHMC 20	2,4-bis((2Z,4E)-4-methoxyhepta-2,4,6-trienyl)cyclobutane-1,3-dicarboxylic acid bis(3-methylbutyl) ester				COC(=CC=CCC1C(C(=O)OCCC(C)C)C(C1C(=O)OCCC(C)C)CC=CC=C(C=C)OC)C=C	C32H48O6	0	0	0	0	45.47	2.544	5.089	45.47	1.197	4.504	3.698	0.0973	2.643	2026	53.32	8.949	0	0	86	38	0	0	6	48	0	32	0	6	0	0	0	0	0	0	0	444	392	482	500	508	554	629	566
EHMC 21	3,4-bis(4-methoxyphenyl)-1,2-bis(2-ethylhexyl) ester cyclobutane-1,2-dicarboxylic acid				CCCCC(COC(=O)C1C(C(=O)OCC(CCCC)CC)C(C1c1ccc(cc1)OC)c1ccc(cc1)OC)CC	C36H52O6	0	0	0	0	53.2	2.6	5.2	53.2	1.267	4.635	4.216	0.1004	2.874	2457	58.5	9.242	12	12	94	42	0	0	6	52	0	36	0	6	0	0	0	0	0	0	0	484	456	612	664	756	904	860	852
EHMC 22	2,4-bis-((2Z,4E)-4-methoxyhepta-2,4,6-trienyl)-1,3-bis(2-ethylhexyl) ester cyclobutane-1,3-dicarboxylic acid				CCCCC(COC(=O)C1C(CC=CC=C(C=C)OC)C(C1CC=CC=C(C=C)OC)C(=O)OCC(CCCC)CC)CC	C38H60O6	0	0	0	0	54.2	2.545	5.091	54.2	1.232	4.645	3.786	0.08604	2.813	3053	69.38	9.505	0	0	104	44	0	0	6	60	0	38	0	6	0	0	0	0	0	0	0	468	420	526	552	572	628	703	656
IMC	isoamyl p-methoxycinnamate				COc1ccc(cc1)C=CC(=O)OCCC(C)C	C15H20O3	0	0	0	0	22.07	2.235	4.469	22.07	1.226	3.759	3.483	0.1935	1.836	191	10.61	5.84	6	6	38	18	0	0	3	20	0	15	0	3	0	0	0	0	0	0	0	230	205	251	212	180	179	156	117
IMC 1	2,4-bis((2Z,4E)-4-methoxyhepta-2,4,6-trienyl)cyclobutane-1,3-dicarboxylic acid bis(3-methylbutyl) ester				COC(=CC=C)C=CCC1C(C(=O)OCCC(C)C)C(C1C(=O)OCCC(C)C)CC=CC(=CC=C)OC	C32H48O6	0	0	0	0	45.38	2.545	5.09	45.38	1.194	4.504	3.739	0.09839	2.654	1679	44.19	8.761	0	0	86	38	0	0	6	48	0	32	0	6	0	0	0	0	0	0	0	444	392	484	514	524	574	677	662
IMC 2	3,4-bis((2Z,4E)-4-methoxyhepta-2,4,6-trienyl)cyclobutane-1,2-dicarboxylic acid bis(3-methylbutyl) ester				COC(=CC=C)C=CCC1C(CC=CC(=CC=C)OC)C(C1C(=O)OCCC(C)C)C(=O)OCCC(C)C	C32H48O6	0	0	0	0	45.69	2.545	5.091	45.69	1.202	4.504	3.737	0.09835	2.653	1693	44.57	8.77	0	0	86	38	0	0	6	48	0	32	0	6	0	0	0	0	0	0	0	444	392	484	518	556	615	574	629
OCR	Octocrylene				CCCCC(COC(=O)C(=C(c1ccccc1)c1ccccc1)C#N)CC	C24H27NO2	0	0	0	0	34.89	2.404	4.807	34.89	1.292	4.181	4.099	0.1518	2.404	517.5	19.17	7.242	12	12	54	27	0	0	3	27	0	24	1	2	0	0	0	0	0	0	0	314	310	421	480	541	540	464	298
OCR 1	3-(((2-cyano-3,3-diphenylprop-2-enoyl)oxy)methyl)pentanoic acid				CCC(CC(=O)O)COC(=O)C(=C(c1ccccc1)c1ccccc1)C#N	C22H21NO4	0	0	1	0	34.46	2.404	4.808	34.46	1.276	4.184	4.119	0.1526	2.409	383.2	14.19	6.942	12	12	48	27	0	0	5	21	0	22	1	4	0	0	0	0	0	0	0	382	352	473	513	588	607	513	400
OCR 2	2-Cyano-3,3-diphenylprop-2-enoic acid				N#CC(=C(c1ccccc1)c1ccccc1)C(=O)O	C16H11NO2	0	0	1	0	24.57	2.395	4.79	24.57	1.293	3.85	3.848	0.2025	1.989	107.1	5.639	5.316	12	12	30	19	0	0	3	11	0	16	1	2	0	0	0	0	0	0	0	272	264	358	396	435	408	312	132
OCR 3	2-Ethyl-5-hydroxyhexyl 2-cyano-3,3-diphenylprop-2-enoate				CCC(COC(=O)C(=C(c1ccccc1)c1ccccc1)C#N)CCC(O)C	C24H27NO3	0	0	0	0	35.61	2.404	4.807	35.61	1.272	4.218	4.114	0.1469	2.444	570.1	20.36	7.376	12	12	55	28	0	0	4	27	0	24	1	3	0	0	0	0	0	0	0	344	328	438	493	560	567	503	328
OCR 4	2-Ethylhexyl 3-nitrilo-2-oxopropanoate				CCCCC(COC(=O)C(=O)C#N)CC	C11H17NO3	0	0	0	0	17.97	2.165	4.329	17.97	1.198	3.537	3.431	0.2287	1.638	72.56	4.837	4.69	0	0	32	15	0	0	4	17	0	11	1	3	0	0	0	0	0	0	0	212	166	221	246	157	110	100	74
OCR 5	Diphenylmethanone				O=C(c1ccccc1)c1ccccc1	C13H10O	0	0	0	0	18.81	2.307	4.615	18.81	1.344	3.559	3.487	0.2491	1.586	63.61	4.543	4.489	12	12	24	14	0	0	1	10	0	13	0	1	0	0	0	0	0	0	0	174	176	232	228	180	132	72	36
ET	Ethylhexyl triazone				CCCCC(COC(=O)c1ccc(cc1)Nc1nc(Nc2ccc(cc2)C(=O)OCC(CCCC)CC)nc(n1)Nc1ccc(cc1)C(=O)OCC(CCCC)CC)CC	C48H66N6O6	0	0	0	0	76.46	2.378	4.755	76.46	1.274	4.981	5.638	0.09396	3.521	3235	53.91	9.873	24	24	126	60	0	0	12	66	0	48	6	6	0	0	0	0	0	0	0	732	732	1044	1038	1035	1020	1023	996
OS	2-Ethylhexyl salicylate				CCCCC(COC(=O)c1ccccc1O)CC	C15H22O3	0	0	0	0	22.27	2.295	4.59	22.27	1.237	3.76	3.478	0.1932	1.834	188.6	10.48	5.827	6	6	40	18	0	0	3	22	0	15	0	3	0	0	0	0	0	0	0	212	193	266	267	250	149	112	98
HMS	Homosalate				CC1CC(OC(=O)c2ccccc2O)CC(C1)(C)C	C16H22O3	0	0	0	0	22.51	2.375	4.749	22.51	1.185	3.863	3.996	0.2103	2.027	100.1	5.267	5.248	6	6	41	19	0	0	3	22	0	16	0	3	0	0	0	0	0	0	0	230	220	307	318	286	187	152	124
DOBT	diethylhexyl butamido triazone				CCCCC(COC(=O)c1ccc(cc1)Nc1nc(Nc2ccc(cc2)C(=O)OCC(CCCC)CC)nc(n1)Nc1ccc(cc1)C(=O)NC(C)(C)C)CC	C44H59N7O5	0	0	0	0	70.05	2.379	4.758	70.05	1.251	4.92	5.714	0.102	3.466	2406	42.97	9.509	24	24	115	56	0	0	12	59	0	44	7	5	0	0	0	0	0	0	0	700	710	1002	1002	988	954	954	930
BZ-4	Sulisobenzone				COc1cc(O)c(cc1S(=O)(=O)O)C(=O)c1ccccc1	C14H12O6S	0	0	1	0	25.83	2.451	4.902	25.83	1.23	3.959	3.994	0.1902	2.127	138.6	6.598	5.673	12	12	33	21	0	0	7	12	0	14	0	6	1	0	0	0	0	0	0	354.4	260	505.7	484.7	558	380	440	212
[truncated: 1,783 more columns]

## Sheet: Crucial Mordred descriptors
ZMIC0	2D	0-ordered Z-modified information content
ZMIC1	2D	1-ordered Z-modified information content
EState_VSA8	2D	EState VSA Descriptor 8 ( 2.05 <= x < 4.69)
AATSC3s	2D	averaged and centered moreau-broto autocorrelation of lag 3 weighted by intrinsic state
JGI9	2D	9-ordered mean topological charge
AMID_N	2D	averaged molecular ID on N atoms
AATSC6se	2D	averaged and centered moreau-broto autocorrelation of lag 6 weighted by sanderson EN
PNSA1	2D	partial negative surface area (version 1)
MATS7Z	2D	moran coefficient of lag 7 weighted by atomic number
AATS3s	2D	averaged moreau-broto autocorrelation of lag 3 weighted by intrinsic state
GATS7Z	2D	Geary coefficient of lag 7 weighted by atomic number

## Sheet: SwissADME descriptors
No.	Compound	MW	#Heavy atoms	#Aromatic heavy atoms	Fraction Csp3	#Rotatable bonds	#H-bond acceptors	#H-bond donors	MR	TPSA	iLOGP	GI absorption	Lipinski #violations	Ghose #violations	Veber #violations	Egan #violations	Muegge #violations
1	Oxychlordane	423.76	19	0	0.8	0	1	0	80.86	12.53	2.77	High	1	0	0	0	1
2	DDE	318.03	18	12	0	2	0	0	80.63	0	3.54	Low	1	1	0	1	2
3	Mifepristone	429.59	32	6	0.55	2	2	1	131.65	40.54	3.96	High	1	1	0	0	0
4	Atazanavir	704.86	51	18	0.45	22	9	5	193.76	171.22	3.56	Low	2	3	2	1	4
5	Nonachlor	444.22	19	0	0.8	0	0	0	86.68	0	3.14	Low	1	1	0	1	2
6	Chlordane	409.78	18	0	0.8	0	0	0	81.85	0	2.79	Low	1	1	0	0	2
7	HCB	284.78	12	6	0	0	0	0	56.5	0	2.28	Low	1	2	0	0	2
8	Flupenthixol	434.52	30	12	0.39	6	6	1	121.27	52.01	4.02	High	1	0	0	0	0
9	Lopinavir	628.8	46	18	0.43	17	5	4	187.92	120	3.57	High	1	3	1	0	3
10	Propranolol	259.34	19	10	0.38	6	3	2	78.44	41.49	3.25	High	0	0	0	0	0
11	Disopyramide	339.47	25	12	0.43	8	3	1	102.64	59.22	3.25	High	0	0	0	0	0
12	Piperacillin	517.55	36	6	0.48	9	7	3	138.8	181.73	1.29	Low	2	3	1	1	1
13	Heptachlor	373.32	17	0	0.6	0	0	0	76.58	0	2.82	Low	1	0	0	0	1
14	Etidocaine	276.42	20	6	0.59	8	2	1	87.23	32.34	3.23	High	0	0	0	0	0
15	Buprenorphine	467.64	34	6	0.79	5	5	2	136.84	62.16	3.88	High	0	2	0	0	0
16	Oxprenolol	265.35	19	6	0.47	9	4	2	76.56	50.72	3.47	High	0	0	0	0	0
17	Didanosine	236.23	17	9	0.5	2	6	2	57.97	93.29	1.57	High	0	0	0	0	0
18	Norbuprenorphine	413.55	30	6	0.76	3	5	3	119.63	70.95	3.41	High	0	0	0	0	0
19	Clindamycin	424.98	27	0	0.94	8	6	4	111.18	127.56	2.59	High	0	0	0	0	0
20	Lidocaine	234.34	17	6	0.5	6	2	1	72.81	32.34	2.86	High	0	0	0	0	0
21	Clonazepam	315.71	22	12	0.07	2	4	1	91.87	87.28	1.54	High	0	0	0	0	0
22	Flecainide	414.34	28	6	0.59	10	10	2	91.06	59.59	2.68	High	0	0	0	0	0
23	Nevirapine	266.3	20	15	0.27	1	3	1	78.2	63.57	2.42	High	0	0	0	0	0
24	Remifentanil	376.45	27	6	0.55	10	6	0	105.84	76.15	3.57	High	0	0	0	0	0
25	Ethabutol	89.14	6	0	1	2	2	2	25.21	46.25	1.21	High	0	3	0	0	2
26	Nifedipine	346.33	25	6	0.29	6	6	1	94.52	110.45	2.71	High	0	0	0	0	0
27	Acebutolol	336.43	24	6	0.56	11	5	3	95.05	87.66	2.83	High	0	0	1	0	0
28	Clonidine	230.09	14	6	0.22	1	1	2	66.6	36.42	1.84	High	0	0	0	0	0
29	Ticarcillin	384.43	25	5	0.47	6	6	3	94.31	177.55	0.71	Low	0	0	1	1	1
30	Lamivudine	229.26	15	6	0.5	2	4	2	56.31	115.67	1.04	High	0	1	0	0	0
31	Chlorpyrifos	350.59	18	6	0.44	6	4	0	77.92	82.48	3.18	High	0	0	0	0	0
32	Indomethacin	357.79	25	15	0.16	5	4	1	96.12	68.53	2.76	High	0	0	0	0	0
33	Metronidazole	171.15	12	5	0.5	3	4	1	43.25	83.87	1.02	High	0	0	0	0	1
34	Diazinon	304.35	19	6	0.67	7	5	0	80.23	95.37	3.22	High	0	0	0	0	0
35	Metoprolol	267.36	19	6	0.6	9	4	2	76.6	50.72	3.22	High	0	0	0	0	0
36	Abacavir	286.33	21	9	0.5	4	4	3	80.4	101.88	2.16	High	0	0	0	0	0
37	Procainamide	235.33	17	6	0.46	7	2	2	70.77	58.36	2.39	High	0	0	0	0	0
38	Zidovudine	267.24	19	6	0.6	3	7	2	61.73	134.07	1.88	Low	0	1	0	1	0
39	Diazepam	284.74	20	12	0.12	1	2	0	87.95	32.67	2.68	High	0	0	0	0	0
40	Stavudine	224.21	16	6	0.4	2	4	2	56.44	84.32	1.62	High	0	1	0	0	0
41	Valproic acid	144.21	10	0	0.88	5	2	1	42.34	37.3	1.99	High	0	1	0	0	1
42	Indinavir	613.79	45	18	0.47	14	7	4	182.62	118.03	3.95	High	1	3	1	0	1
43	Duloxetine	297.41	21	15	0.22	6	2	1	90.03	49.5	3.37	High	0	0	0	0	0
44	17-hydroxyprogesterone caproate	428.6	31	0	0.81	7	4	0	124.18	60.44	4.17	High	1	2	0	1	1
45	Nelfinavir	567.78	40	12	0.56	12	5	4	166.17	127.2	3.87	Low	1	3	1	0	1
46	Bupivacaine	288.43	21	6	0.61	6	2	1	93.84	32.34	3.47	High	0	0	0	0	0
47	Cefoperazone	645.67	44	11	0.4	12	11	4	164.19	270.86	0.81	Low	2	4	2	1	3
48	Naloxone	327.37	24	6	0.53	2	5	2	92.12	70	2.54	High	0	0	0	0	0
49	Isoniazid	137.14	10	6	0	2	3	2	35.13	68.01	0.03	High	0	3	0	0	1
50	Midazolam	325.77	23	17	0.11	1	3	0	92.81	30.18	2.82	High	0	0	0	0	0
51	Phthalimide	147.13	11	6	0	0	2	1	41.82	46.17	1.02	High	0	2	0	0	1
52	Chloroquine	319.87	22	10	0.5	8	2	1	97.41	28.16	3.95	High	0	0	0	0	0
53	Sotalol	272.36	18	6	0.5	6	4	3	72.87	86.81	2.19	High	0	0	0	0	0
54	Dicloran	207.01	12	6	0	1	2	1	49.69	71.84	1.42	High	0	1	0	0	0
BMDM	butyl methoxydibenzoylmethane	310.39	23	12	0.3	6	3	0	92.11	43.37	3	High	0	0	0	0	0
BMDM 1	4-methoxybenzoic acid	152.15	11	6	0.12	2	3	1	39.89	46.53	1.56	High	0	3	0	0	1
BMDM 2	4-tert-buthylbenzoic acid	178.23	13	6	0.36	2	2	1	52.67	37.3	2.03	High	0	0	0	0	1
BMDM 3	3-hydroxy-1-(4-methoxy-2,4-cyclohexadien-1-yl)-3-(4-methoxyphenyl)-(2Z)-2-propen-1-one	286.32	21	6	0.24	5	4	1	81.28	55.76	2.72	High	0	0	0	0	0
BMDM 4	1,4-bis(4-methoxyphenyl)-1,4-butanedione	298.33	22	12	0.22	7	4	0	84.14	52.6	2.98	High	0	0	0	0	0
BMDM 5	1,3-bis(4-methoxyphenyl)propane-1,3-dione	284.31	21	12	0.18	6	4	0	79.34	52.6	2.47	High	0	0	0	0	0
BMDM 6	4-methoxybenzaldehyde	136.15	10	6	0.12	2	2	0	38.32	26.3	1.68	High	0	3	0	0	1
BMDM 7	4-tert-butylbenzaldehyde	162.23	12	6	0.36	2	1	0	51.1	17.07	2.18	High	0	0	0	0	2
BMDM 8	1-(4-methoxyphenyl)ethan-1-one	150.17	11	6	0.22	2	2	0	43.13	26.3	1.93	High	0	1	0	0	1
BMDM 9	1-(4-tert-butylphenyl)-3-hydroxy-3-(4-methoxyphenyl)prop-2-en-1-one	310.39	23	12	0.25	5	3	1	93.58	46.53	3.58	High	0	0	0	0	1
BMDM 10	tert-butylbenzene	134.22	10	6	0.4	1	0	0	45.71	0	2.4	Low	1	1	0	0	2
BMDM 11	2-(4-methoxyphenyl)-2-oxoacetaldehyde	164.16	12	6	0.11	3	3	0	43.33	43.37	1.52	High	0	0	0	0	1
BMDM 12	2-(4-tert-butylphenyl)-2-oxoacetaldehyde	190.24	14	6	0.33	3	2	0	56.11	34.14	1.56	High	0	0	0	0	1
BMDM 13	1-(4-tert-butylphenyl)ethanone	176.25	13	6	0.42	2	1	0	55.91	17.07	2.47	High	0	0	0	0	2
BMDM 14	1,2-bis(4-tert-butylphenyl)ethane-1,2-dione	322.44	24	12	0.36	5	2	0	100.08	34.14	3.36	High	0	0	0	0	1
BMDM 15	1-(4-tert-butylphenyl)-2-(4-methoxyphenyl)ethane-1,2-dione	296.36	22	12	0.26	5	3	0	87.31	43.37	3.12	High	0	0	0	0	0
BMDM 16	1-(4-(1,1-dimethylethyl)phenyl)-4-(4-methoxyphenyl)-1,4-butanedione	324.41	24	12	0.33	7	3	0	96.92	43.37	3.19	High	0	0	0	0	0
BMDM 17	(Z)-1-(4-tert-butylphenyl)-3-hydroperoxy-3-(4-methoxyphenyl)prop-2-en-1-one	326.39	24	12	0.25	6	4	1	94.67	55.76	3.42	High	0	0	0	0	0
BMDM 18	4-methoxyphenol	124.14	9	6	0.14	1	2	1	34.96	29.46	1.56	High	0	3	0	0	1
BMDM 19	4-tert-butylphenol	150.22	11	6	0.4	1	1	1	47.73	20.23	2.05	High	0	1	0	0	2
BP-3	Benzophenone-3	228.24	17	12	0.07	3	3	1	64.83	46.53	2.43	High	0	0	0	0	0
BP-3 1	2,4-dihydroxybenzophenone	214.22	16	12	0	2	3	2	60.36	57.53	1.68	High	0	0	0	0	0
BP-3 2	(2-hydroxy-4-methoxyphenyl)-(2-hydroxyphenyl)methanone	244.24	18	12	0.07	3	4	2	66.85	66.76	2.25	High	0	0	0	0	0
BP-3 3	resorcinol	110.11	8	6	0	0	2	2	30.49	40.46	0.96	High	0	3	0	0	1
BP-3 4	2-hydroxybenzaldehyde	122.12	9	6	0	1	2	1	33.85	37.3	1.08	High	0	3	0	0	1
BP-3 5	Benzoic acid	122.12	9	6	0	1	2	1	33.4	37.3	1.11	High	0	3	0	0	1
BP-3 6	1-methoxy-2,4-dimethylbenzene	136.19	10	6	0.33	1	1	0	42.87	9.23	2.35	High	0	1	0	0	2
BP-3 7	4,4′-dihydroxybenzophenone	214.22	16	12	0	2	3	2	60.36	57.53	1.44	High	0	0	0	0	0
BP-3 8	4-hydroxybenzophenone	198.22	15	12	0	2	2	1	58.34	37.3	1.78	High	0	0	0	0	1
BP-3 9	BP-3-hexose	390.38	28	12	0.35	6	8	4	96.95	125.68	1.81	High	0	0	0	0	0
BP-3 10	BP-3-pentose	360.36	26	12	0.32	6	7	3	90.98	105.45	1.96	High	0	0	0	0	0
BP-3 11	3-methoxyphenol	124.14	9	6	0.14	1	2	1	34.96	29.46	1.55	High	0	3	0	0	1
BP-3 12	3-methoxyxanthen-9-one	226.23	17	14	0.07	1	3	0	66.48	39.44	2.58	High	0	0	0	0	0
BP-3 13a	(2,5-dihydroxy-4-methoxyphenyl)-phenylmethanone	244.24	18	12	0.07	3	4	2	66.85	66.76	2.12	High	0	0	0	0	0
BP-3 13b	(2,6-dihydroxy-4-methoxyphenyl)-phenylmethanone	244.24	18	12	0.07	3	4	2	66.85	66.76	1.74	High	0	0	0	0	0
BP-3 13c	(2,3-dihydroxy-4-methoxyphenyl)-phenylmethanone	244.24	18	12	0.07	3	4	2	66.85	66.76	2.14	High	0	0	0	0	0
BP-3 14a	Phenyl(2,3,4,6-tetrahydroxyphenyl)methanone	246.22	18	12	0	2	5	4	64.41	97.99	0.82	High	0	0	0	0	0
BP-3 14b	Phenyl(2,3,4,5-tetrahydroxyphenyl)methanone	246.22	18	12	0	2	5	4	64.41	97.99	1.55	High	0	0	0	0	0
BP-3 15	2-hydroxy-4-methoxybenzoic acid	168.15	12	6	0.12	2	4	2	41.92	66.76	0.89	High	0	0	0	0	1
BP-3 16	4-methoxy-5-methylbenzene-1,2-diol	154.16	11	6	0.25	1	3	2	41.95	49.69	1.65	High	0	1	0	0	1
BP-3 17	(3,4,5-trimethylphenyl)methanol	150.22	11	6	0.4	1	1	1	47.47	20.23	2.06	High	0	1	0	0	2
BP-3 18	4-methylphenol	108.14	8	6	0.14	0	1	1	33.43	20.23	1.48	High	0	3	0	0	2
BP-3 19	(2-amino-4-methoxyphenyl)-phenylmethanone	227.26	17	12	0.07	3	2	1	67.21	52.32	1.96	High	0	0	0	0	0
BP-3 20	(4-methoxy-2-nitrophenyl)-phenylmethanone	257.24	19	12	0.07	4	4	0	71.63	72.12	2.08	High	0	0	0	0	0
BP-3 21	Benzaldehyde	106.12	8	6	0	1	1	0	31.83	17.07	1.36	High	0	3	0	0	2
BP-3 22	2-methylphenol	108.14	8	6	0.14	0	1	1	33.43	20.23	1.55	High	0	3	0	0	2
BP-3 23	(2-methylphenyl) benzoate	212.24	16	12	0.07	3	2	0	62.81	26.3	2.62	High	0	0	0	0	0
BP-3 24	Phenylmethanol	108.14	8	6	0.14	1	1	1	32.57	20.23	1.66	High	0	3	0	0	2
DHHB	diethylamino hydroxybenzoyl hexyl benzoate	397.51	29	12	0.42	12	4	1	117.48	66.84	4.05	High	0	0	1	0	1
DHHB 1	Hexyl 2-(4-amino-2-hydroxybenzoyl)benzoate	341.4	25	12	0.3	9	4	2	98.06	89.62	3.29	High	0	0	0	0	0
DHHB 2a	Hexyl 2-(4-(diethylamino)-2,3-dihydroxybenzoyl)benzoate	413.51	30	12	0.42	12	5	2	119.5	87.07	4.1	High	0	0	1	0	1
DHHB 2b	Hexyl 2-(4-(diethylamino)-2,5-dihydroxybenzoyl)benzoate	413.51	30	12	0.42	12	5	2	119.5	87.07	4.31	High	0	0	1	0	1
DHHB 2c	Hexyl 2-(4-(diethylamino)-2,6-dihydroxybenzoyl)benzoate	413.51	30	12	0.42	12	5	2	119.5	87.07	3.94	High	0	0	1	0	1
DHHB 3	Hexyl 2-(4-(ethylamino)-2-hydroxybenzoyl)benzoate	369.45	27	12	0.36	11	4	2	107.77	75.63	3.57	High	0	0	1	0	1
PABA	4-aminobenzoic acid	137.14	10	6	0	1	2	2	37.81	63.32	0.82	High	0	3	0	0	1
PABA 1	Aniline	93.13	7	6	0	0	0	1	30.85	26.02	1.2	High	0	3	0	0	2
PABA 2	2-aminophenol	109.13	8	6	0	0	1	2	32.87	46.25	0.93	High	0	3	0	0	1
PABA 3	Benzene-1,4-diol	110.11	8	6	0	0	2	2	30.49	40.46	0.92	High	0	3	0	0	1
PABA 4	Methyl 4-aminobenzoate	151.16	11	6	0.12	2	2	1	42.13	52.32	1.62	High	0	1	0	0	1
PABA 5a	4-amino-2-hydroxybenzoic acid	153.14	11	6	0	1	3	3	39.83	83.55	0.84	High	0	3	0	0	1
PABA 5b	4-amino-3-hydroxybenzoic acid	153.14	11	6	0	1	3	3	39.83	83.55	0.52	High	0	3	0	0	1
PABA 6a	4-amino-2,6-dihydroxybenzoic acid	169.13	12	6	0	1	4	4	41.85	103.78	0.35	High	0	1	0	0	1
PABA 6b	4-amino-2,3-dihydroxybenzoic acid	169.13	12	6	0	1	4	4	41.85	103.78	-0.09	High	0	1	0	0	1
PABA 6c	4-amino-2,5-dihydroxybenzoic acid	169.13	12	6	0	1	4	4	41.85	103.78	0.26	High	0	1	0	0	1
PABA 6d	4-amino-3,5-dihydroxybenzoic acid	169.13	12	6	0	1	4	4	41.85	103.78	0.23	High	0	1	0	0	1
PABA 7a	3,4-dihydroxybenzoic acid	154.12	11	6	0	1	4	3	37.45	77.76	0.66	High	0	3	0	0	1
PABA 7b	2,4-dihydroxybenzoic acid	154.12	11	6	0	1	4	3	37.45	77.76	0.75	High	0	3	0	0	1
PABA 8	4-hydroxybenzoic acid	138.12	10	6	0	1	3	2	35.42	57.53	0.85	High	0	3	0	0	1
PABA 9	Benzoic acid	122.12	9	6	0	1	2	1	33.4	37.3	1.11	High	0	3	0	0	1
EHDP	ethylhexyl dimethyl 4-aminobenzoate	277.4	20	6	0.59	9	2	0	85.58	29.54	3.79	High	0	0	0	0	1
EHDP 1	2-ethylhexyl 4-(methylamino)benzoate	263.38	19	6	0.56	9	2	1	80.68	38.33	3.56	High	0	0	0	0	0
EHDP 2	Methyl 4-(dimethylamino)benzoate	179.22	13	6	0.3	3	2	0	51.93	29.54	2.42	High	0	0	0	0	1
EHDP 3	2-ethylhexyl 4-(N-methylformamido)benzoate	291.39	21	6	0.53	10	3	0	86.17	46.61	3.25	High	0	0	0	0	0
EHDP 4	4-(methylamino)benzoic acid	151.16	11	6	0.12	2	2	2	42.71	49.33	1.17	High	0	1	0	0	1
EHDP 5	2-ethylhexyl 4-aminobenzoate	249.35	18	6	0.53	8	2	1	75.77	52.32	3.14	High	0	0	0	0	0
EHDP 6a	2-ethylhexyl 4-(dimethylamino)-2-methylbenzoate	291.43	21	6	0.61	9	2	0	90.54	29.54	3.75	High	0	0	0	0	1
EHDP 6b	2-ethylhexyl 4-(dimethylamino)-3-methylbenzoate	291.43	21	6	0.61	9	2	0	90.54	29.54	4.04	High	0	0	0	0	1
EHDP 7a	2-ethylhexyl 4-(dimethylamino)-2-hydroxybenzoate	293.4	21	6	0.59	9	3	1	87.6	49.77	3.79	High	0	0	0	0	1
EHDP 7b	2-ethylhexyl 4-(dimethylamino)-3-hydroxybenzoate	293.4	21	6	0.59	9	3	1	87.6	49.77	3.84	High	0	0	0	0	0
EHDP 8	2-ethylpentyl 4-(dimethylamino)benzoate	263.38	19	6	0.56	8	2	0	80.77	29.54	3.51	High	0	0	0	0	0
EHDP 9	2-(((cyclohexa-1,5-diene-1-carbonyl)oxy)methyl)butanedioic acid	254.24	18	0	0.42	7	6	2	61.56	100.9	1.48	High	0	0	0	0	0
EHDP 10	3-(((cyclohex-1-ene-1-carbonyl)oxy)methyl)pentanoic acid	240.3	17	0	0.69	7	4	1	65.07	63.6	2.49	High	0	0	0	0	0
EHDP 11	4-((cyclohex-1-ene-1-carbonyl)oxy)-3-(hydroxymethyl)butanoic acid	242.27	17	0	0.67	7	5	2	61.43	83.83	1.99	High	0	0	0	0	0
EHDP 12	2-ethylhexyl cyclohex-1-ene-1-carboxylate	238.37	17	0	0.8	8	2	0	72.92	26.3	3.83	High	0	0	0	0	1
EHDP 13	2-(((cyclohexanecarbonyl)oxy)methyl) butanoic acid	228.28	16	0	0.83	6	4	1	60.74	63.6	2.3	High	0	0	0	0	0
EHDP 14	2-(((cyclohexa-1,3-diene-1-carbonyl)oxy)methyl)-3-hydroxypropanoic acid	226.23	16	0	0.45	6	5	2	56.15	83.83	1.91	High	0	0	0	0	0
EHDP 15	4-((cyclohexa-1,5-diene-1-carbonyl)oxy)butanoic acid	210.23	15	0	0.45	6	4	1	54.99	63.6	1.99	High	0	0	0	0	0
EHDP 16	2-hydroxybutyl cyclohexa-1,3-diene-1-carboxylate	196.24	14	0	0.55	5	3	1	54.38	46.53	2.56	High	0	0	0	0	1
EHDP 17	3-formylheptanedioic acid	188.18	13	0	0.62	7	5	2	44.31	91.67	0.61	High	0	0	0	0	1
EHDP 18	3-hydroxypropyl cyclohex-1-ene-1-carboxylate	184.23	13	0	0.7	5	3	1	50.04	46.53	2.39	High	0	0	0	0	1
EHDP 19	((cyclohex-1-ene-1-carbonyl)oxy)acetic acid	184.19	13	0	0.56	4	4	1	45.85	63.6	1.78	High	0	0	0	0	1
EHDP 20	3-hydroxypropyl cyclohexa-1,5-diene-1-carboxylate	182.22	13	0	0.5	5	3	1	49.57	46.53	1.99	High	0	0	0	0	1
EHDP 21	2-hydroxyethyl cyclohex-1-ene-1-carboxylate	170.21	12	0	0.67	4	3	1	45.24	46.53	2.21	High	0	0	0	0	1
EHDP 22	4-(dimethylamino)benzoic acid	165.19	12	6	0.22	2	2	1	47.61	40.54	1.5	High	0	0	0	0	1
EHDP 23	2-ethylhexan-1-ol	130.23	9	0	1	5	1	1	41.73	20.23	2.5	High	0	1	0	0	2
Et-PABA	ethyl- 4- aminobenzoate	165.19	12	6	0.22	3	2	1	46.93	52.32	1.89	High	0	0	0	0	1
Et-PABA 1	Aniline	93.13	7	6	0	0	0	1	30.85	26.02	1.2	High	0	3	0	0	2
Et-PABA 2	4-aminobenzoic acid	137.14	10	6	0	1	2	2	37.81	63.32	0.82	High	0	3	0	0	1
Et-PABA 3	(4-iminocyclohexa-2,5-dien-1-ylidene)methanone	119.12	9	0	0	0	2	1	35.88	40.92	1.21	High	0	3	0	0	1
Et-PABA 4a	(2-hydroxy-4-iminocyclohexa-2,5-dien-1-ylidene)methanone	135.12	10	0	0	0	3	2	37.46	61.15	0.97	High	0	3	0	0	1
Et-PABA 4b	(3-hydroxy-4-iminocyclohexa-2,5-dien-1-ylidene)methanone	135.12	10	0	0	0	3	2	37.46	61.15	0.89	High	0	3	0	0	1
Et-PABA 5a	(2,3-dihydroxy-4-iminocyclohexa-2,5-dien-1-ylidene)methanone	151.12	11	0	0	0	4	3	39.03	81.38	0.17	High	0	3	0	0	1
Et-PABA 5b	(2,5-dihydroxy-4-iminocyclohexa-2,5-dien-1-ylidene)methanone	151.12	11	0	0	0	4	3	39.03	81.38	0.88	High	0	3	0	0	1
Et-PABA 5c	(2,6-dihydroxy-4-iminocyclohexa-2,5-dien-1-ylidene)methanone	151.12	11	0	0	0	4	3	39.03	81.38	0.64	High	0	3	0	0	1
Et-PABA 5d	(3,5-dihydroxy-4-iminocyclohexa-2,5-dien-1-ylidene)methanone	151.12	11	0	0	0	4	3	39.03	81.38	0.91	High	0	3	0	0	1
Et-PABA 6	Methyl 4-aminobenzoate	151.16	11	6	0.12	2	2	1	42.13	52.32	1.62	High	0	1	0	0	1
Et-PABA 7a	4-amino-2-hydroxybenzoic acid	153.14	11	6	0	1	3	3	39.83	83.55	0.84	High	0	3	0	0	1
Et-PABA 7b	4-amino-3-hydroxybenzoic acid	153.14	11	6	0	1	3	3	39.83	83.55	0.52	High	0	3	0	0	1
Et-PABA 8a	Methyl 4-amino-3-hydroxybenzoate	167.16	12	6	0.12	2	3	2	44.15	72.55	1.34	High	0	0	0	0	1
Et-PABA 8b	Methyl 4-amino-2-hydroxybenzoate	167.16	12	6	0.12	2	3	2	44.15	72.55	1.31	High	0	0	0	0	1
Et-PABA 9a	Ethyl 4-amino-2-hydroxybenzoate	181.19	13	6	0.22	3	3	2	48.96	72.55	0.26	High	0	0	0	0	1
Et-PABA 9b	Ethyl 4-amino-3-hydroxybenzoate	181.19	13	6	0.22	3	3	2	48.96	72.55	1.59	High	0	0	0	0	1
Et-PABA 10a	Methyl 4-amino-2,3-dihydroxybenzoate	183.16	13	6	0.12	2	4	3	46.17	92.78	1.34	High	0	0	0	0	1
Et-PABA 10b	Methyl 4-amino-2,5-dihydroxybenzoate	183.16	13	6	0.12	2	4	3	46.17	92.78	1.3	High	0	0	0	0	1
Et-PABA 10c	Methyl 4-amino-3,5-dihydroxybenzoate	183.16	13	6	0.12	2	4	3	46.17	92.78	1.02	High	0	0	0	0	1
Et-PABA 10d	Methyl 4-amino-2,6-dihydroxybenzoate	183.16	13	6	0.12	2	4	3	46.17	92.78	0.9	High	0	0	0	0	1
Et-PABA 11a	Ethyl 4-amino-2,6-dihydroxybenzoate	197.19	14	6	0.22	3	4	3	50.98	92.78	1.5	High	0	0	0	0	1
Et-PABA 11b	Ethyl 4-amino-2,5-dihydroxybenzoate	197.19	14	6	0.22	3	4	3	50.98	92.78	0.58	High	0	0	0	0	1
Et-PABA 11c	Ethyl 4-amino-3,5-dihydroxybenzoate	197.19	14	6	0.22	3	4	3	50.98	92.78	1.26	High	0	0	0	0	1
Et-PABA 11d	Ethyl 4-amino-2,3-dihydroxybenzoate	197.19	14	6	0.22	3	4	3	50.98	92.78	0.32	High	0	0	0	0	1
PBSA	phenylbenzimidazole sulphonic acid	274.3	19	15	0	2	4	2	71.39	91.43	-0.06	High	0	0	0	0	0
PBSA 1	2-phenyl-1H-benzimidazole	194.23	15	15	0	1	1	1	61.53	28.68	1.83	High	0	0	0	0	1
PBSA 2	4-formyl-2-phenyl-1H-imidazole-5-carboxylic acid	216.19	16	11	0	3	4	2	56.37	83.05	0.67	High	0	0	0	0	0
PBSA 3	2-phenyl-1H-imidazole-4,5-dicarboxylic acid	232.19	17	11	0	3	5	3	57.94	103.28	0.55	High	0	0	0	0	0
PBSA 4	2-phenyl-1H-imidazole-5-carboxylic acid	188.18	14	11	0	2	3	2	50.98	65.98	1.04	High	0	0	0	0	1
PBSA 5	Benzenecarboximidamide	120.15	9	6	0	1	1	2	37.71	49.87	0.99	High	0	3	0	0	1
PBSA 6	Benzamide	121.14	9	6	0	1	1	1	34.54	43.09	1.08	High	0	3	0	0	1
PBSA 7	7-hydroxy-2-phenyl-1H-benzimidazole-6-sulfonic acid	290.29	20	15	0	2	5	3	73.41	111.66	1.02	High	0	0	0	0	0
PBSA 8	5-hydroxy-2-phenyl-1H-benzimidazole-6-sulfonic acid	290.29	20	15	0	2	5	3	73.41	111.66	0.7	High	0	0	0	0	0
PBSA 9	4-hydroxy-2-phenyl-1H-benzimidazole-6-sulfonic acid	290.29	20	15	0	2	5	3	73.41	111.66	0.59	High	0	0	0	0	0
PBSA 10	2-(2-hydroxyphenyl)-1H-benzimidazole-6-sulfonic acid	290.29	20	15	0	2	5	3	73.41	111.66	0.79	High	0	0	0	0	0
PBSA 11	2-(3-hydroxyphenyl)-1H-benzimidazole-6-sulfonic acid	290.29	20	15	0	2	5	3	73.41	111.66	0.29	High	0	0	0	0	0
PBSA 12	2-(4-hydroxyphenyl)-1H-benzimidazole-6-sulfonic acid	290.29	20	15	0	2	5	3	73.41	111.66	-0.38	High	0	0	0	0	0
MBC	4-methylbenzylidene camphor	254.37	19	6	0.5	1	1	0	80.21	17.07	3.14	High	0	0	0	0	1
MBC 1	(1R)-1,7-bis(hydroxymethyl)-2-oxobicyclo[2.2.1]heptane-7-carbaldehyde	198.22	14	0	0.8	3	4	2	48.16	74.6	0.6	High	0	1	0	0	1
MBC 2	2,3-dioxobicyclo[2.2.1]heptane-7,7-dicarbaldehyde	180.16	13	0	0.56	2	4	0	41.69	68.28	-0.29	High	0	1	0	0	1
MBC 3	3-methyl-2-oxocyclohexane-1-carboxaldehyde	140.18	10	0	0.75	1	2	0	38.86	34.14	1.15	High	0	2	0	0	1
MBC 4	6-(hydroxymethyl)cyclohex-2-en-1-one	126.15	9	0	0.57	1	2	1	34.54	37.3	1.39	High	0	3	0	0	1
MBC 5a	3-((2-hydroxy-4-methylphenyl)methylidene)-1,7,7-trimethylbicyclo[2.2.1]heptan-2-one	270.37	20	6	0.5	1	2	1	82.24	37.3	3.06	High	0	0	0	0	0
MBC 5b	3-((3-hydroxy-4-methylphenyl)methylidene)-1,7,7-trimethylbicyclo[2.2.1]heptan-2-one	270.37	20	6	0.5	1	2	1	82.24	37.3	2.72	High	0	0	0	0	0
MBC 6a	1,7,7-trimethyl-3-((2,3-dihydroxy-4-methylphenyl)methylidene)bicyclo[2.2.1]heptan-2-one	286.37	21	6	0.5	1	3	2	84.26	57.53	2.58	High	0	0	0	0	0
MBC 6b	1,7,7-trimethyl-3-((2,5-dihydroxy-4-methylphenyl)methylidene)bicyclo[2.2.1]heptan-2-one	286.37	21	6	0.5	1	3	2	84.26	57.53	2.32	High	0	0	0	0	0
MBC 6c	1,7,7-trimethyl-3-((2,6-dihydroxy-4-methylphenyl)methylidene)bicyclo[2.2.1]heptan-2-one	286.37	21	6	0.5	1	3	2	84.26	57.53	2.57	High	0	0	0	0	0
MBC 6d	1,7,7-trimethyl-3-((3,5-dihydroxy-4-methylphenyl)methylidene)bicyclo[2.2.1]heptan-2-one	286.37	21	6	0.5	1	3	2	84.26	57.53	2.6	High	0	0	0	0	0
EHMC	ethylhexyl 4-methoxycinnamate	290.4	21	6	0.5	10	3	0	87.57	35.53	3.84	High	0	0	0	0	1
EHMC 1	4-Methoxybenzaldehyde	136.15	10	6	0.12	2	2	0	38.32	26.3	1.68	High	0	3	0	0	1
EHMC 2	2-Ethylhexan-1-ol	130.23	9	0	1	5	1	1	41.73	20.23	2.5	High	0	1	0	0	2
EHMC 3	2-(2-oxoethyl)hexyl 3-(4-methoxyphenyl)prop-2-enoate	304.38	22	6	0.44	11	4	0	87.77	52.6	3.14	High	0	0	1	0	0
EHMC 4	2-Ethylhexyl (Z)-3-(4-methoxyphenyl)prop-2-enoate	290.4	21	6	0.5	10	3	0	87.57	35.53	3.84	High	0	0	0	0	1
EHMC 5	2-Ethylhexyl acetate	172.26	12	0	0.9	7	2	0	51.47	26.3	3.02	High	0	0	0	0	1
EHMC 6	1-Ethenyl-4-methoxybenzene	134.18	10	6	0.11	2	1	0	43.02	9.23	2.29	High	0	1	0	0	2
EHMC 7	(E)-3-(4-methoxyphenyl)prop-2-enoic acid	178.18	13	6	0.1	3	3	1	49.6	46.53	1.68	High	0	0	0	0	1
EHMC 8	4-Methoxyphenol	124.14	9	6	0.14	1	2	1	34.96	29.46	1.56	High	0	3	0	0	1
EHMC 9	3-Ethenyl-6-methoxybenzene-1,2,4,5-tetrol	198.17	14	6	0.11	2	5	4	51.12	90.15	1.86	High	0	0	0	0	1
EHMC 10	2-Ethylhexyl (2E)-3-(3-hydroxy-4-methoxyphenyl)prop-2-enoate	306.4	22	6	0.5	10	4	1	89.6	55.76	3.63	High	0	0	0	0	0
EHMC 11	2-Ethylhexyl 3-(2-hydroxy-4-methoxyphenyl)prop-2-enoate	306.4	22	6	0.5	10	4	1	89.6	55.76	3.82	High	0	0	0	0	0
EHMC 12	2-Ethyl-4-oxohexyl 3-(4-methoxyphenyl)prop-2-enoate	304.38	22	6	0.44	10	4	0	87.77	52.6	3.76	High	0	0	0	0	0
EHMC 13	2-Ethylhexanoic-3-(4-methoxyphenyl)prop-2-enoic anhydride	304.38	22	6	0.44	10	4	0	87.77	52.6	3.33	High	0	0	0	0	0
EHMC 14	2-Ethyl-6-oxohexyl 3-(4-methoxyphenyl)prop-2-enoate	304.38	22	6	0.44	11	4	0	87.77	52.6	3.1	High	0	0	1	0	0
EHMC 15	2-Ethyl-5-oxohexyl 3-(4-methoxyphenyl)prop-2-enoate	304.38	22	6	0.44	10	4	0	87.77	52.6	3.37	High	0	0	0	0	0
EHMC 16	2-Ethyl-3-oxohexyl 3-(4-methoxyphenyl)prop-2-enoate	304.38	22	6	0.44	10	4	0	87.77	52.6	3.63	High	0	0	0	0	0
EHMC 17	2-Acetylhexyl-3-(4-methoxyphenyl)prop-2-enoate	304.38	22	6	0.44	10	4	0	87.77	52.6	3.18	High	0	0	0	0	0
EHMC 18	3-(((2-ethylhexyl)oxy)carbonyl)-2,4-bis(4-methoxyphenyl)cyclobutane-1-carboxylic acid	468.58	34	12	0.5	13	6	1	132.31	82.06	3.97	High	0	2	1	0	1
EHMC 19	2-(((2-ethylhexyl)oxy)carbonyl)-3,4- bis(4-methoxyphenyl)cyclobutane-1- carboxylic acid	468.58	34	12	0.5	13	6	1	132.31	82.06	4.32	High	0	2	1	0	1
EHMC 20	2,4-bis((2Z,4E)-4-methoxyhepta-2,4,6-trienyl)cyclobutane-1,3-dicarboxylic acid bis(3-methylbutyl) ester	528.72	38	0	0.56	20	6	0	155.72	71.06	6.01	Low	1	4	1	1	2
EHMC 21	3,4-bis(4-methoxyphenyl)-1,2-bis(2-ethylhexyl) ester cyclobutane-1,2-dicarboxylic acid	580.79	42	12	0.61	20	6	0	170.28	71.06	6.29	Low	2	4	1	1	2
EHMC 22	2,4-bis-((2Z,4E)-4-methoxyhepta-2,4,6-trienyl)-1,3-bis(2-ethylhexyl) ester cyclobutane-1,3-dicarboxylic acid	612.88	44	0	0.63	26	6	0	184.56	71.06	7.34	Low	2	4	1	1	3
IMC	isoamyl p-methoxycinnamate	248.32	18	6	0.4	7	3	0	73.15	35.53	3.22	High	0	0	0	0	0
IMC 1	2,4-bis((2Z,4E)-4-methoxyhepta-2,4,6-trienyl)cyclobutane-1,3-dicarboxylic acid bis(3-methylbutyl) ester	528.72	38	0	0.56	20	6	0	155.72	71.06	6.08	Low	1	4	1	1	2
IMC 2	3,4-bis((2Z,4E)-4-methoxyhepta-2,4,6-trienyl)cyclobutane-1,2-dicarboxylic acid bis(3-methylbutyl) ester	528.72	38	0	0.56	20	6	0	155.72	71.06	6.06	Low	1	4	1	1	2
OCR	Octocrylene	361.48	27	12	0.33	10	3	0	110.12	50.09	3.87	High	1	1	0	0	1
OCR 1	3-(((2-cyano-3,3-diphenylprop-2-enoyl)oxy)methyl)pentanoic acid	363.41	27	12	0.23	9	5	1	102.28	87.39	3.43	High	0	0	0	0	0
OCR 2	2-Cyano-3,3-diphenylprop-2-enoic acid	249.26	19	12	0	3	3	1	72.15	61.09	1.86	High	0	0	0	0	0
OCR 3	2-Ethyl-5-hydroxyhexyl 2-cyano-3,3-diphenylprop-2-enoate	377.48	28	12	0.33	10	4	1	111.29	70.32	3.7	High	0	0	0	0	1
OCR 4	2-Ethylhexyl 3-nitrilo-2-oxopropanoate	211.26	15	0	0.73	8	4	0	56.22	67.16	2.35	High	0	0	0	0	0
OCR 5	Diphenylmethanone	182.22	14	12	0	2	1	0	56.32	17.07	2.14	High	0	0	0	0	2
ET	Ethylhexyl triazone	823.07	60	24	0.5	30	9	3	243.24	153.66	8.41	Low	3	4	2	2	4
OS	2-Ethylhexyl salicylate	250.33	18	6	0.53	8	3	1	73.39	46.53	2.92	High	0	0	0	0	1
HMS	Homosalate	262.34	19	6	0.56	3	3	1	75.83	46.53	2.72	High	0	0	0	0	1
DOBT	diethylhexyl butamido triazone	765.98	56	24	0.45	25	8	4	225.77	156.46	7.42	Low	3	4	2	2	4
BZ-4	Sulisobenzone	308.31	21	12	0.07	4	6	2	74.69	109.28	0.72	High	0	0	0	0	0

## Sheet: Predictions
					QSAR models							ARKA models								q-RASAR models
	Compound	GI absorption	Lipinski	PL0/PL1	log FM (obs) Observed	log FM (1) (Mw+TPSA)	logFM Eq (2)	LogFM Eq (3)	LogFM Eq (4)	logFM (5) (Lipinski+iLOGP) Predictd		ARKA_1	ARKA_2	logFM Eq (6)		ARKA_1	ARKA_2	logFM Eq (7)		Lipinski	EState_VSA8	RA function(LK)	MaxPos(LK)	logFM Eq (8)		MATS7Z	PNSA1	Lipinski	EState_VSA8	gm(GK)[Banerjee-Roy Coefficient]	logFM Eq (9)
1	Oxychlordane	High	0	0	-1.02	-0.742152	-0.817254	-0.881873	-0.808922	-0.759018		-1.58999	-0.00245734	-0.827131		-1.65506	0.857433	-0.901197		0	0	-0.826474	0.00156647	-0.774142		0	425.2	0	0	-0.6	-0.76214
2	DDE	Low	0	0	-0.98	-0.559666	-0.62733	-0.893997	-0.98102	-0.854246		-1.58999	0.431735	-0.940217		-1.42878	0.84191	-0.852113		0	0	-0.629812	0.00145789	-0.645759		0.8156	339.8	0	0	-0.6	-0.884772
3	Mifepristone	High	0	0	-0.96	-0.642938	-1.02631	-1.12597	-1.03082	-0.906189		-1.47652	1.21568	-1.10876		-1.41215	0.466999	-0.741139		0	62.03	-0.591701	0.00257369	-1.06837		0.02528	187.1	0	62.03	-0.2	-0.961657
4	Atazanavir	Low	0	0	-0.89	-0.725812	-0.88401	-0.727357	-0.695217	-0.85672		-1.15608	0.0512447	-0.704867		-1.16268	0.589958	-0.72726		0	26.36	-0.524462	0.0160884	-0.77033		-0.1432	345.9	0	26.36	-0.6	-0.8713
5	Nonachlor	Low	0	0	-0.84	-0.837284	-0.89662	-0.906362	-0.843141	-0.804777		-1.58999	0.0810272	-0.848875		-1.73472	0.879356	-0.923203		0	0	-0.991055	0.00107828	-0.881453		0	423.6	0	0	-0.8	-0.81294
6	Chlordane	Low	0	0	-0.78	-0.761516	-0.814895	-0.69577	-0.783973	-0.761492		-1.58999	-0.506612	-0.695822		-1.7461	0.79444	-0.901055		0	0	-0.687271	0.0179635	-0.686958		0	406.3	0	0	-0.6	-0.750611
7	HCB	Low	0	0	-0.7	-0.486516	-0.719022	-0.682639	-0.650048	-0.698419		-1.58999	-0.549781	-0.684579		-1.49443	0.387762	-0.734605		0	0	-0.750873	0.0169772	-0.72825		0	329.2	0	0	-0.6	-0.70358
8	Flupenthixol	High	1	1	-0.62	-0.607904	-0.413655	-0.385378	-0.560869	-0.359661		0.30532	0.653359	-0.402796		0.296084	0.729842	-0.479757		1	15.88	-0.330942	0.264382	-0.291931		0.04615	294.6	1	15.88	0	-0.401496
9	Lopinavir	High	0	0	-0.62	-0.76336	-0.756029	-0.724152	-0.670654	-0.857956		-1.26636	-0.075955	-0.706365		-1.27253	0.449749	-0.708649		0	15.95	-0.659264	0.0238488	-0.784996		-0.0421	321.6	0	15.95	-0.4	-0.752032
10	Propranolol	High	1	1	-0.59	-0.264588	-0.397724	-0.392674	-0.466193	-0.264433		0.223647	0.588986	-0.411676		0.335037	0.142155	-0.303261		1	31.3	-0.397643	0.349	-0.465596		0.112	179.1	1	31.3	0	-0.455247
11	Disopyramide	High	1	1	-0.59	-0.369954	-0.489236	-0.388412	-0.403351	-0.264433		0.464348	0.787432	-0.38778		0.215552	-0.0309328	-0.277105		1	37.58	-0.312467	0.209801	-0.424105		-0.1519	176.3	1	37.58	0.2	-0.390067
12	Piperacillin	Low	0	1	-0.57	-0.27169	-0.571536	-0.722457	-0.630145	-0.575983		-1.05624	0.20714	-0.714119		-0.853238	0.746726	-0.711267		0	10.63	-0.509914	0.0140061	-0.646955		-0.03037	357.6	0	10.63	-0.2	-0.686744
13	Heptachlor	Low	0	1	-0.48	-0.681304	-0.726991	-0.479425	-0.746063	-0.765202		-1.58999	-1.11973	-0.536135		-1.68307	0.558387	-0.820819		0	0	-0.739389	0.000765761	-0.717123		0	363.1	0	0	-0.6	-0.724259
14	Etidocaine	High	1	1	-0.47	-0.338764	-0.333847	-0.310509	-0.41024	-0.26196		0.414697	0.433974	-0.311311		0.170033	-0.0612031	-0.277387		1	30.99	-0.39639	0.247902	-0.4399		-0.05708	154.7	1	30.99	-0.2	-0.453703
15	Buprenorphine	High	1	1	-0.46	-0.640168	-0.45874	-0.453477	-0.424216	-0.342347		0.160828	0.75389	-0.474351		0.187103	0.0316342	-0.300688		1	31.74	-0.43189	0.448885	-0.513493		-0.1433	172.4	1	31.74	0.2	-0.347832
16	Oxprenolol	High	1	1	-0.43	-0.24089	-0.125198	-0.29027	-0.234856	-0.291641		0.223647	0.206292	-0.312002		0.418633	-0.16434	-0.198734		1	11.9	-0.306422	0.191533	-0.230915		0.003806	165.2	1	11.9	0.4	-0.181521
17	Didanosine	High	1	1	-0.42	-0.006546	-0.0658568	-0.220446	-0.176136	-0.056663		0.927579	0.61937	-0.198549		0.650164	-0.0957676	-0.172771		1	14.95	-0.277119	0.0316732	-0.197976		-0.2293	155.1	1	14.95	0.6	-0.0954231
18	Norbuprenorphine	High	1	1	-0.31	-0.48601	-0.383597	-0.407722	-0.345506	-0.284221		0.165505	0.563157	-0.423206		0.240937	-0.129564	-0.243767		1	32.15	-0.477091	0.0428879	-0.45502		-0.2203	150.8	1	32.15	0	-0.372864
19	Clindamycin	High	1	1	-0.3	-0.284716	-0.190474	-0.405439	-0.379799	-0.182809		0.317013	0.780353	-0.4322		0.464589	0.302877	-0.323879		1	12.24	-0.490729	0.038919	-0.319481		-0.02494	211.1	1	12.24	0	-0.309342
20	Lidocaine	High	1	1	-0.26	-0.246188	-0.252543	-0.278529	-0.323234	-0.216201		0.475681	0.432103	-0.291675		0.260632	-0.221996	-0.213332		1	24.06	-0.351261	0.11031	-0.329663		0.06978	152.2	1	24.06	0	-0.378099
21	Clonazepam	High	1	1	-0.23	-0.205442	-0.150075	-0.243718	-0.192477	-0.0529528		0.541343	0.348557	-0.249296		0.861562	0.268323	-0.235666		1	10.31	-0.200324	0.11031	-0.13201		0.04836	275.7	1	10.31	0.8	-0.143567
22	Flecainide	High	1	1	-0.2	-0.533188	-0.357098	-0.247337	-0.246956	-0.19394		0.299743	0.209756	-0.28901		1.06727	0.621341	-0.296503		1	20.11	-0.427228	0.032031	-0.333234		-0.1521	303.2	1	20.11	0.4	-0.290921
23	Nevirapine	High	1	1	-0.17	-0.19158	-0.149524	-0.0601541	-0.179219	-0.161785		0.796975	-0.161646	-0.0361422		0.506606	-0.24196	-0.159088		1	20.18	-0.012657	0.28995	-0.120919		-0.148	161.9	1	20.18	0.4	-0.206106
24	Remifentanil	High	1	1	-0.14	-0.38359	-0.185886	-0.188791	-0.064592	-0.304008		0.338601	-0.0595145	-0.206676		0.402439	-0.476402	-0.112287		1	9.637	-0.166036	0.337096	-0.155572		-0.1469	164.2	1	9.637	0.8	-0.0289158
25	Ethabutol	High	1	1	-0.12	0.128892	-0.103499	-0.192138	-0.134243	-0.0121408		0.54728	0.120819	-0.188117		0.350794	-0.550274	-0.101252		1	0	-0.118846	0.0475146	0.00956876		0	70.68	1	0	0.4	-0.0380828
26	Nifedipine	High	1	1	-0.11	-0.180126	-0.100484	-0.102214	0.0164411	-0.19765		0.330325	-0.505149	-0.0932078		0.749955	-0.418206	-0.0604699		1	5.317	0.0112181	0.452636	-0.0346106		-0.01823	180.5	1	5.317	0.8	-0.035579
27	Acebutolol	High	1	1	-0.1	-0.249506	-0.147527	-0.12952	-0.132785	-0.212491		0.336622	-0.30156	-0.144256		0.508357	-0.296482	-0.143081		1	10.63	-0.0629503	0.337096	-0.0954487		0.1312	201.8	1	10.63	1	-0.0667432
28	Clonidine	High	1	1	-0.05	-0.220518	0.0149961	0.0257304	-0.0203459	-0.0900546		0.818023	-0.443088	0.0437691		0.187103	-0.491528	-0.150409		1	15.63	-0.0569149	0.28995	-0.117		-0.6575	187.8	1	15.63	0.4	-0.080268
29	Ticarcillin	Low	1	1	-0.04	0.004454	-0.163634	0.0425867	-0.0648258	0.0496955		0.347595	-0.951834	0.0285553		0.745578	0.0372745	-0.19217		1	5.317	-0.0715258	0.0562996	0.000150821		0.1932	342.4	1	5.317	0.8	-0.179633
30	Lamivudine	High	1	1	-0.03	0.098308	0.00867231	0.0424855	0.0213555	0.00888352		0.756139	-0.619461	0.0702738		0.646225	-0.503982	-0.0562871		1	4.984	-0.00396718	0.184053	0.0180336		-0.03762	169.9	1	4.984	0.8	-0.0225814
31	Chlorpyrifos	High	1	1	-0.01	-0.301378	-0.2139	-0.124041	0.0206355	-0.255776		0.241277	-0.487496	-0.125767		0.238311	-1.22676	0.0708857		1	4.984	-0.0286504	0.452636	-0.0582315		0.1372	0	1	4.984	0.8	0.0436059
32	Indomethacin	High	1	1	-0.01	-0.373018	-0.126013	-0.0245405	0.000515437	-0.203833		0.202707	-0.851435	-0.0430901		0.666358	-0.207278	-0.137545		1	0	-0.0685561	0.0785675	0.0354374		0.06269	278.2	1	0	1	-0.0227721
33	Metronidazole	High	1	1	0	0.09895	0.037835	0.146934	-0.0754898	0.011357		0.967516	-0.712231	0.16081		0.889573	-0.38925	-0.041253		1	4.984	-0.026818	0.149538	0.0108496		0.3686	133.9	1	4.984	0.8	-0.0876459
34	Diazinon	High	1	1	0	-0.14809	-0.0974331	-0.0602549	0.100754	-0.260723		0.424051	-0.550648	-0.0519269		0.245314	-1.34355	0.105815		1	9.968	-0.00228015	0.253667	-0.0323913		-0.09388	0	1	9.968	0.6	0.00574839
35	Metoprolol	High	1	1	0	-0.245312	-0.0503429	-0.175576	-0.122885	-0.260723		0.223647	-0.213959	-0.202547		0.290832	-0.499581	-0.127639		1	5.317	-0.191377	0.174715	-0.104596		0.01525	143	1	5.317	0.8	-0.0198764
36	Abacavir	High	1	1	0.01	-0.082406	-0.188965	-0.103784	-0.214808	-0.12963		1.08751	0.317807	-0.0697876		0.309214	-0.254261	-0.194483		1	26.34	-0.186554	0.0588396	-0.227072		-0.3722	156.8	1	26.34	0.2	-0.250723
37	Procainamide	High	1	1	0.04	-0.144286	-0.228834	-0.306363	-0.311287	-0.158075		0.660254	0.669973	-0.295671		0.263258	-0.176092	-0.226		1	24.06	-0.359504	0.0880846	-0.330065		-0.1053	150.8	1	24.06	0	-0.339738
38	Zidovudine	Low	1	1	0.09	0.088352	-0.101994	0.00104172	-0.0759547	-0.0950015		0.966617	-0.215253	0.0310886		0.818232	-0.182108	-0.114824		1	15.01	-0.114453	0.0412319	-0.0943791		0.02376	216.1	1	15.01	1	-0.0837225
39	Diazepam	High	1	1	0.1	-0.355748	0.0788108	-0.107669	-0.0345596	-0.19394		0.417395	-0.336723	-0.109734		0.553438	-0.181001	-0.167363		1	4.992	-0.0434798	0.184749	-0.00796947		-0.3665	224.3	1	4.992	0.6	-0.0371426
40	Stavudine	High	1	1	0.12	-0.015982	0.035762	0.0401785	0.135127	-0.0628466		0.513279	-0.808124	0.0431518		0.903579	-0.563652	0.0116064		1	4.984	-0.0136655	0.238371	-0.000461904		-0.1008	173.5	1	4.984	1	0.0405336
41	Valproic acid	High	1	1	0.18	-0.028062	-0.0428625	-0.0880033	-0.155725	-0.108605		0.0403336	-0.741767	-0.12264		0.111385	-0.671425	-0.113666		1	0	-0.0569663	0.110608	0.0358259		0.2403	108	1	0	0.8	-0.00877547
42	Indinavir	High	0	0	-1.1	-0.738218	-0.822793	-0.713082	-0.632654	-0.904952		-1.17012	-0.0493988	-0.68306		-1.31455	0.115521	-0.620928		0	25.42	-0.776182	0.00861383	-0.926174		-0.04782	255.6	0	25.42	-0.4	-0.778162
43	Duloxetine	High	1	1	-0.92	-0.316302	-0.727602	-0.566733	-0.778332	-0.279274		0.200207	1.14979	-0.565099		0.126703	0.619142	-0.481362		1	65.29	-0.505255	0.0504821	-0.714042		-0.1612	213.6	1	65.29	0	-0.660453
44	17-hydroxyprogesterone caproate	High	0	0	-0.7	-0.56116	-0.653811	-0.879757	-0.577332	-0.93216		-1.58999	0.228493	-0.887282		-1.45723	-0.304983	-0.528276		0	20.77	-0.714391	0	-0.850387		-0.05329	147.4	0	20.77	0	-0.574235
45	Nelfinavir	Low	0	0	-0.6	-0.600316	-0.605123	-0.771053	-0.696905	-0.895058		-1.30882	0.0756325	-0.759178		-1.37582	0.380829	-0.709222		0	15.53	-0.630181	0.0262981	-0.763534		-0.02513	296.1	0	15.53	-0.6	-0.78889
46	Bupivacaine	High	1	1	-0.52	-0.365186	-0.47742	-0.394795	-0.512858	-0.291641		0.404443	0.7363	-0.393273		0.106132	0.0255305	-0.314903		1	43.12	-0.450671	0.147904	-0.54039		-0.1156	145	1	43.12	0	-0.470082
47	Cefoperazone	Low	0	1	-0.46	-0.197034	-0.723938	-0.729926	-0.83069	-0.51662		-0.820939	0.412669	-0.693762		-0.756074	1.34217	-0.863147		0	26.16	-0.580818	0.0154675	-0.805532		-0.04197	447.4	0	26.16	-0.4	-0.901697
48	Naloxone	High	1	1	-0.3	-0.300214	-0.0665969	-0.316077	-0.116708	-0.176625		0.209076	0.279478	-0.335639		0.475969	-0.213749	-0.173233		1	11.48	-0.326674	0.152559	-0.232376		-0.1645	192.6	1	11.48	0.8	-0.0556284
49	Isoniazid	High	1	1	-0.21	0.110332	0.00952783	-0.124868	-0.284618	0.133793		1.03857	0.339085	-0.0906947		1.09003	0.106166	-0.14403		1	4.984	-0.161634	0.080368	-0.0616518		0.5264	121.1	1	4.984	0.2	-0.268971
50	Midazolam	High	1	1	-0.13	-0.455974	-0.0994598	-0.132682	-0.246459	-0.211254		0.538645	-0.107198	-0.131441		0.567006	0.0482975	-0.230553		1	9.976	-0.131802	0.214413	-0.108195		0.1447	233.5	1	9.976	0.8	-0.136079
51	Phthalimide	High	1	1	-0.09	0.000994	-0.225978	0.2522	0.3737	0.011357		0.366125	-1.72715	0.236306		1.15393	-1.00119	0.186661		1	5.317	-0.0111037	0.036221	0.0440848		0	165.3	1	5.317	1	0.0215636
52	Chloroquine	High	1	1	-0.03	-0.451074	-0.428957	-0.331963	-0.534442	-0.351004		0.54674	0.62341	-0.319188		0.0339158	0.146985	-0.364033		1	35.97	-0.405402	0.126928	-0.454593		-0.09413	190.9	1	35.97	0	-0.451629
53	Sotalol	High	1	1	0	-0.111952	-0.127679	0.0338978	0.0888037	-0.13334		0.431967	-0.887377	0.0382605		0.527615	-0.785993	0.00132978		1	10.04	-0.0519622	0.21655	-0.0570243		0.06497	184.8	1	10.04	1	-0.0379721
54	Dicloran	High	1	1	0.03	-0.028062	0.00237366	-0.155776	0.0926323	-0.0381121		0.603587	-0.00951082	-0.136492		1.11673	-0.0367597	-0.0977089		1	0	-0.0672485	0.244829	-0.000946774		-0.3793	234.3	1	0	0.6	-0.00485756
BMDM	butyl methoxydibenzoylmethane	High	1	1		-0.369378	-0.293207	-0.334638	-0.107645	-0.233515										1	20.77	-0.305095	0.0554546	-0.263525
BMDM 1	4-methoxybenzoic acid	High	1	1		-0.00861	0.127401	-0.315598	0.295836	-0.0554263										1	0	-0.688625	0.0148731	-0.35501
BMDM 2	4-tert-buthylbenzoic acid	High	1	1		-0.102906	-0.161561	-0.288932	-0.252717	-0.113552										1	20.77	-0.0980022	0.100086	-0.138353
BMDM 3	3-hydroxy-1-(4-methoxy-2,4-cyclohexadien-1-yl)-3-(4-methoxyphenyl)-(2Z)-2-propen-1-one	High	1	1		-0.266864	-0.0492161	-0.201592	0.111802	-0.198887										1	0	-0.0773798	0.0704889	0.0314876
BMDM 4	1,4-bis(4-methoxyphenyl)-1,4-butanedione	High	1	1		-0.305926	-0.121696	-0.211959	0.0948285	-0.231041										1	0	-0.0719819	0.05878	0.0376332
BMDM 5	1,3-bis(4-methoxyphenyl)propane-1,3-dione	High	1	1		-0.275082	-0.0646967	-0.148476	0.300277	-0.167968										1	0	-0.0313516	0.156748	0.0422103
BMDM 6	4-methoxybenzaldehyde	High	1	1		-0.05433	0.131255	-0.285528	0.215148	-0.070267										1	0	-0.340417	0.0401564	-0.133401
BMDM 7	4-tert-butylbenzaldehyde	High	1	1		-0.148626	-0.0858662	-0.282555	-0.0975828	-0.132103										1	20.77	-0.107735	0.0842429	-0.141157
BMDM 8	1-(4-methoxyphenyl)ethan-1-one	High	1	1		-0.085174	0.229452	-0.0781574	0.54659	-0.101185										1	0	-0.0222066	0.0210494	0.0785715
BMDM 9	1-(4-tert-butylphenyl)-3-hydroxy-3-(4-methoxyphenyl)prop-2-en-1-one	High	1	1		-0.356738	-0.311058	-0.380722	-0.182678	-0.305245										1	20.77	-0.345096	0.068692	-0.292597
BMDM 10	tert-butylbenzene	Low	1	1		-0.155284	-0.722699	-0.41115	-0.815827	-0.159311										1	51.1	-0.272388	0.0165841	-0.45215
BMDM 11	2-(4-methoxyphenyl)-2-oxoacetaldehyde	High	1	1		-0.047672	0.0663793	-0.559559	-0.133337	-0.0504793										1	0	-0.147793	0.00451667	0.00030559
BMDM 12	2-(4-tert-butylphenyl)-2-oxoacetaldehyde	High	1	1		-0.141968	-0.199801	-0.511568	-0.433501	-0.0554263										1	20.77	-0.297463	0.00637329	-0.24755
BMDM 13	1-(4-tert-butylphenyl)ethanone	High	1	1		-0.17947	-0.137434	-0.207246	-0.0986309	-0.167968										1	20.77	-0.02377	0.075353	-0.0843629
BMDM 14	1,2-bis(4-tert-butylphenyl)ethane-1,2-dione	High	0	0		-0.432808	-0.867151	-1.19424	-0.974837	-0.831985										0	41.54	-0.639254	0.00308123	-0.951788
BMDM 15	1-(4-tert-butylphenyl)-2-(4-methoxyphenyl)ethane-1,2-dione	High	1	1		-0.338512	-0.349975	-0.574544	-0.462678	-0.248356										1	20.77	-0.459108	0.0417198	-0.360971
BMDM 16	1-(4-(1,1-dimethylethyl)phenyl)-4-(4-methoxyphenyl)-1,4-butanedione	High	1	1		-0.400222	-0.340218	-0.366327	-0.238557	-0.257013										1	20.77	-0.280147	0.0380214	-0.243337
BMDM 17	(Z)-1-(4-tert-butylphenyl)-3-hydroperoxy-3-(4-methoxyphenyl)prop-2-en-1-one	High	1	1		-0.355018	-0.375237	-0.434546	-0.268689	-0.285457										1	25.66	-0.388673	0.0720065	-0.357039
BMDM 18	4-methoxyphenol	High	1	1		-0.015268	0.404096	-0.0319272	0.784966	-0.0554263										1	0	-0.00565903	0.0975235	0.0722441
BMDM 19	4-tert-butylphenol	High	1	1		-0.109564	0.252882	-0.232053	0.406704	-0.116026										1	20.77	-0.0302671	0.0920157	-0.0923355
BP-3	Benzophenone-3	High	1	1		-0.176008	-0.0816055	-0.213928	0.0225723	-0.163021										1	0	-0.109023	0.15995	-0.00920245
BP-3 1	2,4-dihydroxybenzophenone	High	1	1		-0.101164	-0.0590644	-0.222906	0.180162	-0.070267										1	0	-0.0722047	0.0472705	0.0400655
BP-3 2	(2-hydroxy-4-methoxyphenyl)-(2-hydroxyphenyl)methanone	High	1	1		-0.130288	-0.0442844	-0.140636	0.246357	-0.14076										1	0	-0.0357737	0.134395	0.0443304
BP-3 3	resorcinol	High	1	1		0.059598	-0.155201	0.160559	0.619416	0.0187773										1	0	-0.0283132	0.000814645	0.0791178
BP-3 4	2-hydroxybenzaldehyde	High	1	1		0.020536	-0.135648	-0.0893838	0.142086	0.00393662										1	0	-0.138298	0.0861268	-0.0117753
BP-3 5	Benzoic acid	High	1	1		0.020536	-0.151723	-0.0973032	-0.538386	0.000226437										1	0	-0.179901	0.0448726	-0.0296896
BP-3 6	1-methoxy-2,4-dimethylbenzene	High	1	1		-0.122698	0.0870873	-0.219674	0.250346	-0.153128										1	12.99	-0.09713	0.142405	-0.091168
BP-3 7	4,4′-dihydroxybenzophenone	High	1	1		-0.101164	-0.0862217	-0.401076	0.0973571	-0.0405855										1	0	-0.334037	0.00280581	-0.120871
BP-3 8	4-hydroxybenzophenone	High	1	1		-0.146884	-0.0684292	-0.355727	-0.0381626	-0.0826342										1	0	-0.234692	0.0397745	-0.0643093
BP-3 9	BP-3-hexose	High	1	1		-0.216116	-0.198944	-0.311747	-0.107504	-0.0863444										1	0	-0.323476	0.0563959	-0.12598
BP-3 10	BP-3-pentose	High	1	1		-0.230992	-0.157561	-0.293603	-0.112568	-0.104895										1	0	-0.261715	0.0543373	-0.0852084
BP-3 11	3-methoxyphenol	High	1	1		-0.015268	-0.143453	0.07346	-0.125311	-0.0541895										1	0	-0.000308637	0.0633145	0.083398
BP-3 12	3-methoxyxanthen-9-one	High	1	1		-0.199946	-0.0458589	-0.299842	0.100511	-0.181572										1	0	-0.14796	0.0612333	-0.0125062
BP-3 13a	(2,5-dihydroxy-4-methoxyphenyl)-phenylmethanone	High	1	1		-0.130288	-0.0759504	-0.210233	0.0969395	-0.124683										1	0	-0.095144	0.260099	-0.0225739
BP-3 13b	(2,6-dihydroxy-4-methoxyphenyl)-phenylmethanone	High	1	1		-0.130288	-0.0877361	-0.0447541	0.218854	-0.0776873										1	0	-0.0272571	0.285956	0.0159439
BP-3 13c	(2,3-dihydroxy-4-methoxyphenyl)-phenylmethanone	High	1	1		-0.130288	-0.0709174	-0.478413	-0.16823	-0.127156										1	0	-0.324407	0.0146389	-0.117236
BP-3 14a	Phenyl(2,3,4,6-tetrahydroxyphenyl)methanone	High	1	1		-0.009724	-0.0779197	-0.382619	0.135981	0.0360915										1	0	-0.327903	0.0346026	-0.123989
BP-3 14b	Phenyl(2,3,4,5-tetrahydroxyphenyl)methanone	High	1	1		-0.009724	-0.0718381	-0.642525	-0.107774	-0.0541895										1	0	-0.307082	0.00184862	-0.103064
BP-3 15	2-hydroxy-4-methoxybenzoic acid	High	1	1		0.03711	0.0168525	0.0104037	0.436554	0.0274344										1	0	-0.0843649	0.00219212	0.0422249
BP-3 16	4-methoxy-5-methylbenzene-1,2-diol	High	1	1		-0.000392	0.0603256	-0.2569	0.0164188	-0.0665568										1	0	-0.13048	0.0597557	-0.000766342
BP-3 17	(3,4,5-trimethylphenyl)methanol	High	1	1		-0.109564	-0.235986	-0.278045	-0.358152	-0.117263										1	20.77	-0.239525	0.0634171	-0.222511
BP-3 18	4-methylphenol	High	1	1		-0.016988	-0.12135	0.109053	-0.251622	-0.0455324										1	0	-0.091492	0.0119966	0.0353772
BP-3 19	(2-amino-4-methoxyphenyl)-phenylmethanone	High	1	1		-0.150692	-0.0890057	-0.211159	-0.0672492	-0.104895										1	0	-0.145341	0.232478	-0.0491508
BP-3 20	(4-methoxy-2-nitrophenyl)-phenylmethanone	High	1	1		-0.137448	0.00737132	-0.200134	0.0962971	-0.119736										1	0	-0.146935	0.268601	-0.0582815
BP-3 21	Benzaldehyde	High	1	1		-0.025184	-0.139821	-0.138265	-0.0897131	-0.0306917										1	0	-0.135429	0.0176558	0.0054326
BP-3 22	2-methylphenol	High	1	1		-0.016988	-0.12135	-0.197485	0.0170509	-0.0541895										1	0	-0.161956	0.155588	-0.0427742
BP-3 23	(2-methylphenyl) benzoate	High	1	1		-0.221728	-0.0224384	-0.160113	0.0382695	-0.186519										1	0	-0.161319	0.070906	-0.0233923
BP-3 24	Phenylmethanol	High	1	1		-0.016988	-0.138662	-0.20096	-0.508688	-0.0677935										1	0	-0.186966	0.0838666	-0.0430345
DHHB	diethylamino hydroxybenzoyl hexyl benzoate	High	0	0		-0.467162	-0.459184	-0.853349	-0.582885	-0.937107										0	6.924	-0.56017	0.0120283	-0.652593
DHHB 1	Hexyl 2-(4-amino-2-hydroxybenzoyl)benzoate	High	1	1		-0.2526	-0.160923	-0.272202	-0.169386	-0.26938										1	6.924	-0.283361	0.23327	-0.189334
DHHB 2a	Hexyl 2-(4-(diethylamino)-2,3-dihydroxybenzoyl)benzoate	High	1	1		-0.421442	-0.212268	-0.397611	-0.387196	-0.369555										1	6.924	-0.340124	0.0948592	-0.195383
DHHB 2b	Hexyl 2-(4-(diethylamino)-2,5-dihydroxybenzoyl)benzoate	High	1	1		-0.421442	-0.213736	-0.289519	-0.266192	-0.395526										1	6.924	-0.292396	0.18394	-0.184183
DHHB 2c	Hexyl 2-(4-(diethylamino)-2,6-dihydroxybenzoyl)benzoate	High	1	1		-0.421442	-0.179134	-0.26605	-0.182526	-0.349767										1	6.924	-0.262587	0.261599	-0.18212
DHHB 3	Hexyl 2-(4-(ethylamino)-2-hydroxybenzoyl)benzoate	High	1	1		-0.37027	-0.232503	-0.311827	-0.281774	-0.304008										1	12.24	-0.369685	0.124035	-0.25954
PABA	4-aminobenzoic acid	High	1	1		0.091572	0.453456	-0.174105	0.823364	0.0360915										1	0	-0.176848	0.0309313	-0.0245747
PABA 1	Aniline	High	1	1		0.039194	-0.127533	-0.00634366	0.0467161	-0.0109041										1	0	-0.00331112	0.275955	0.0338132
PABA 2	2-aminophenol	High	1	1		0.084914	-0.122895	-0.265443	-0.0433043	0.0224875										1	0	-0.112377	0.340501	-0.0518292
PABA 3	Benzene-1,4-diol	High	1	1		0.059598	-0.155201	0.471014	0.0071939	0.0237242										1	0	-0.158535	0.00014525	-0.00572665
PABA 4	Methyl 4-aminobenzoate	High	1	1		0.016728	0.0574284	-0.21682	0.0668483	-0.0628466										1	4.737	-0.012409	0.15901	0.0199134
PABA 5a	4-amino-2-hydroxybenzoic acid	High	1	1		0.137292	0.427815	0.100573	1.1899	0.0336181										1	0	-0.0345361	0.00105327	0.0750028
PABA 5b	4-amino-3-hydroxybenzoic acid	High	1	1		0.137292	0.332397	-0.0432512	0.683776	0.0731933										1	0	-0.0203413	0.426952	-0.0111209
PABA 6a	4-amino-2,6-dihydroxybenzoic acid	High	1	1		0.183034	0.390733	0.417559	1.64447	0.0942176										1	0	-0.0909698	5.10261e-06	0.0384038
PABA 6b	4-amino-2,3-dihydroxybenzoic acid	High	1	1		0.183034	0.297412	-0.223409	0.639747	0.148634										1	0	-0.101792	0.122269	0.00395664
PABA 6c	4-amino-2,5-dihydroxybenzoic acid	High	1	1		0.183034	0.230725	0.289667	0.949625	0.105348										1	0	-0.0125019	0.00825944	0.0877703
PABA 6d	4-amino-3,5-dihydroxybenzoic acid	High	1	1		0.183034	0.230725	0.11796	0.714208	0.109058										1	0	0.00334036	0.108757	0.0756019
PABA 7a	3,4-dihydroxybenzoic acid	High	1	1		0.111976	0.26317	-0.245109	0.664919	0.0558791										1	0	-0.272353	0.0516767	-0.0915561
PABA 7b	2,4-dihydroxybenzoic acid	High	1	1		0.111976	0.412482	0.0626083	1.49993	0.0447486										1	0	-0.607115	2.27167e-06	-0.298479
PABA 8	4-hydroxybenzoic acid	High	1	1		0.066256	0.450646	-0.357961	1.04395	0.0323813										1	0	-0.615502	7.83093e-05	-0.303969
PABA 9	Benzoic acid	High	1	1		0.020536	-0.151723	-0.0973032	-0.538386	0.000226437										1	0	-0.179901	0.0448726	-0.0296896
EHDP	ethylhexyl dimethyl 4-aminobenzoate	High	1	1		-0.35212	-0.16057	-0.374941	-0.283981	-0.331216										1	13.85	-0.43218	0.180317	-0.324544
EHDP 1	2-ethylhexyl 4-(methylamino)benzoate	High	1	1		-0.286116	-0.195093	-0.388144	-0.33429	-0.302772										1	19.16	-0.457226	0.108167	-0.363017
EHDP 2	Methyl 4-(dimethylamino)benzoate	High	1	1		-0.136124	-0.0569205	-0.233897	-0.157513	-0.161785										1	4.737	-0.0751327	0.144438	-0.017762
EHDP 3	2-ethylhexyl 4-(N-methylformamido)benzoate	High	1	1		-0.314618	-0.185705	-0.38983	-0.361474	-0.264433										1	13.85	-0.452046	0.271724	-0.357982
EHDP 4	4-(methylamino)benzoic acid	High	1	1		0.004768	0.15258	-0.25092	0.197982	-0.00719392										1	5.317	-0.0281164	0.114075	0.0155438
EHDP 5	2-ethylhexyl 4-aminobenzoate	High	1	1		-0.19929	-0.125345	-0.365352	-0.27352	-0.250829										1	13.85	-0.454479	0.1633	-0.335287
EHDP 6a	2-ethylhexyl 4-(dimethylamino)-2-methylbenzoate	High	1	1		-0.382986	-0.195068	-0.361124	-0.322953	-0.326269										1	13.85	-0.419043	0.121986	-0.302905
EHDP 6b	2-ethylhexyl 4-(dimethylamino)-3-methylbenzoate	High	1	1		-0.382986	-0.136958	-0.359816	-0.25192	-0.362134										1	13.85	-0.42681	0.180117	-0.320994
EHDP 7a	2-ethylhexyl 4-(dimethylamino)-2-hydroxybenzoate	High	1	1		-0.3064	-0.174193	-0.356396	-0.273663	-0.331216										1	13.85	-0.39885	0.127661	-0.290996
EHDP 7b	2-ethylhexyl 4-(dimethylamino)-3-hydroxybenzoate	High	1	1		-0.3064	-0.143911	-0.38303	-0.269406	-0.3374										1	13.85	-0.43906	0.22107	-0.338161
EHDP 8	2-ethylpentyl 4-(dimethylamino)benzoate	High	1	1		-0.321276	-0.141701	-0.401047	-0.269281	-0.296588										1	13.85	-0.413726	0.115658	-0.298017
EHDP 9	2-(((cyclohexa-1,5-diene-1-carbonyl)oxy)methyl)butanedioic acid	High	1	1		-0.015728	-0.0741098	0.0221132	0.21033	-0.0455324										1	0	-0.0382359	0.0687962	0.0574155
EHDP 10	3-(((cyclohex-1-ene-1-carbonyl)oxy)methyl)pentanoic acid	High	1	1		-0.13426	-0.00227877	-0.151849	-0.0311353	-0.170442										1	0	-0.0699576	0.0918779	0.0315415
EHDP 11	4-((cyclohex-1-ene-1-carbonyl)oxy)-3-(hydroxymethyl)butanoic acid	High	1	1		-0.057674	-0.0216514	-0.144518	-0.00524203	-0.108605										1	0	-0.0581891	0.124886	0.0318298
EHDP 12	2-ethylhexyl cyclohex-1-ene-1-carboxylate	High	1	1		-0.279214	-0.208159	-0.363831	-0.308828	-0.336163										1	19.92	-0.370064	0.119374	-0.314117
EHDP 13	2-(((cyclohexanecarbonyl)oxy)methyl) butanoic acid	High	1	1		-0.107816	-0.0237533	-0.311072	-0.0150853	-0.146944										1	0	-0.148102	0.0423374	-0.00836703
EHDP 14	2-(((cyclohexa-1,3-diene-1-carbonyl)oxy)methyl)-3-hydroxypropanoic acid	High	1	1		-0.022386	0.00878626	-0.256542	0.117852	-0.0987117										1	0	-0.061415	0.0279805	0.0514283
EHDP 15	4-((cyclohexa-1,5-diene-1-carbonyl)oxy)butanoic acid	High	1	1		-0.068106	-0.0169233	-0.101281	0.0419699	-0.108605										1	0	-0.047172	0.16092	0.0309501
EHDP 16	2-hydroxybutyl cyclohexa-1,3-diene-1-carboxylate	High	1	1		-0.105608	0.112911	-0.316	0.0576628	-0.179099										1	0	-0.255883	0.0487088	-0.0801413
EHDP 17	3-formylheptanedioic acid	High	1	1		0.092684	0.106205	0.319152	0.543213	0.0620628										1	0	-0.00977978	0.00154246	0.0910514
EHDP 18	3-hydroxypropyl cyclohex-1-ene-1-carboxylate	High	1	1		-0.079186	0.0244246	-0.32893	-0.0464719	-0.158075										1	0	-0.276563	0.0480462	-0.0934911
EHDP 19	((cyclohex-1-ene-1-carbonyl)oxy)acetic acid	High	1	1		-0.010818	0.03363	-0.22533	-0.0737059	-0.0826342										1	4.737	-0.0367802	0.0639709	0.0252926
EHDP 20	3-hydroxypropyl cyclohexa-1,5-diene-1-carboxylate	High	1	1		-0.074764	0.049547	-0.332815	-0.0181572	-0.108605										1	0	-0.270532	0.0402787	-0.0878146
EHDP 21	2-hydroxyethyl cyclohex-1-ene-1-carboxylate	High	1	1		-0.048342	0.051543	-0.215528	-0.12967	-0.135813										1	0	-0.172952	0.0432803	-0.0247976
EHDP 22	4-(dimethylamino)benzoic acid	High	1	1		-0.061258	0.0804326	-0.164501	0.0906653	-0.0480059										1	0	-0.0184071	0.148962	0.0524029
EHDP 23	2-ethylhexan-1-ol	High	1	1		-0.065586	-0.106492	-0.247399	-0.241935	-0.171679										1	13.85	-0.0939819	0.115434	-0.0892733
Et-PABA	ethyl- 4- aminobenzoate	High	1	1		-0.014138	0.0770259	-0.136334	0.0867387	-0.0962382										1	0	-0.0243385	0.251601	0.0255433
Et-PABA 1	Aniline	High	1	1		0.039194	-0.127533	-0.00634366	0.0467161	-0.0109041										1	0	-0.00331112	0.275955	0.0338132
Et-PABA 2	4-aminobenzoic acid	High	1	1		0.091572	0.453456	-0.174105	0.823364	0.0360915										1	0	-0.176848	0.0309313	-0.0245747
Et-PABA 3	(4-iminocyclohexa-2,5-dien-1-ylidene)methanone	High	1	1		0.041616	0.566292	-0.288351	0.930675	-0.0121408										1	0	-0.262279	0.00515671	-0.0745617
Et-PABA 4a	(2-hydroxy-4-iminocyclohexa-2,5-dien-1-ylidene)methanone	High	1	1		0.087336	0.488925	0.00332234	1.2224	0.0175406										1	5.402	-0.0355189	0.00224633	0.0351456
Et-PABA 4b	(3-hydroxy-4-iminocyclohexa-2,5-dien-1-ylidene)methanone	High	1	1		0.087336	0.488925	-0.214958	0.89073	0.0274344										1	5.402	-0.0326038	0.198962	-0.00701022
Et-PABA 5a	(2,3-dihydroxy-4-iminocyclohexa-2,5-dien-1-ylidene)methanone	High	1	1		0.133056	0.453952	-0.481679	0.745508	0.116479										1	5.402	-0.142353	0.0143004	-0.0372837
Et-PABA 5b	(2,5-dihydroxy-4-iminocyclohexa-2,5-dien-1-ylidene)methanone	High	1	1		0.133056	0.126807	0.22432	0.555238	0.0286711										1	5.402	-0.0151647	0.045414	0.0387623
Et-PABA 5c	(2,6-dihydroxy-4-iminocyclohexa-2,5-dien-1-ylidene)methanone	High	1	1		0.133056	0.510816	0.365673	1.73335	0.0583526										1	0	-0.0902142	1.23704e-05	0.0388953
Et-PABA 5d	(3,5-dihydroxy-4-iminocyclohexa-2,5-dien-1-ylidene)methanone	High	1	1		0.133056	0.510816	-0.0967044	1.11495	0.024961										1	0	-0.0069231	0.350208	0.0148253
Et-PABA 6	Methyl 4-aminobenzoate	High	1	1		0.016728	0.0574284	-0.21682	0.0668483	-0.0628466										1	4.737	-0.012409	0.15901	0.0199134
Et-PABA 7a	4-amino-2-hydroxybenzoic acid	High	1	1		0.137292	0.427815	0.100573	1.1899	0.0336181										1	0	-0.0345361	0.00105327	0.0750028
Et-PABA 7b	4-amino-3-hydroxybenzoic acid	High	1	1		0.137292	0.332397	-0.0432512	0.683776	0.0731933										1	0	-0.0203413	0.426952	-0.0111209
Et-PABA 8a	Methyl 4-amino-3-hydroxybenzoate	High	1	1		0.062448	0.186834	-0.245271	0.326062	-0.0282183										1	4.737	-0.0915917	0.122377	-0.0235636
Et-PABA 8b	Methyl 4-amino-2-hydroxybenzoate	High	1	1		0.062448	0.0183123	0.0159206	0.258617	-0.0245081										1	4.737	-0.0277349	0.115546	0.0196451
Et-PABA 9a	Ethyl 4-amino-2-hydroxybenzoate	High	1	1		0.031582	0.133442	0.00678623	0.370958	0.105348										1	0	-0.0251375	0.130506	0.0521435
Et-PABA 9b	Ethyl 4-amino-3-hydroxybenzoate	High	1	1		0.031582	0.12086	-0.192481	0.127701	-0.0591364										1	0	-0.0801813	0.126895	0.0170258
Et-PABA 10a	Methyl 4-amino-2,3-dihydroxybenzoate	High	1	1		0.108168	0.101875	-0.375171	0.111615	-0.0282183										1	4.737	-0.153795	0.0443924	-0.0466968
Et-PABA 10b	Methyl 4-amino-2,5-dihydroxybenzoate	High	1	1		0.108168	0.0861472	0.0590291	0.506345	-0.0232714										1	4.737	0.00658098	0.12319	0.0403306
Et-PABA 10c	Methyl 4-amino-3,5-dihydroxybenzoate	High	1	1		0.108168	0.268174	-0.1748	0.670213	0.011357										1	4.737	-0.0260752	0.359564	-0.0339245
Et-PABA 10d	Methyl 4-amino-2,6-dihydroxybenzoate	High	1	1		0.108168	-0.0313107	0.313303	0.548688	0.0261977										1	4.737	-0.0201291	0.00167549	0.0501129
Et-PABA 11a	Ethyl 4-amino-2,6-dihydroxybenzoate	High	1	1		0.077302	0.101852	0.182361	0.654761	-0.0480059										1	4.737	-0.0249636	0.00988899	0.0451179
Et-PABA 11b	Ethyl 4-amino-2,5-dihydroxybenzoate	High	1	1		0.077302	0.0842367	-0.0195226	0.391156	0.0657729										1	4.737	0.00695308	0.206905	0.0218239
Et-PABA 11c	Ethyl 4-amino-3,5-dihydroxybenzoate	High	1	1		0.077302	0.084027	-0.196871	0.210022	-0.0183245										1	4.737	-0.0412426	0.26115	-0.0217822
Et-PABA 11d	Ethyl 4-amino-2,3-dihydroxybenzoate	High	1	1		0.077302	0.0936736	-0.366621	0.0604065	0.0979278										1	4.737	-0.148903	0.0593059	-0.0468443
PBSA	phenylbenzimidazole sulphonic acid	High	1	1		-0.09774	-0.202823	-0.26211	-0.178384	0.144923										1	9.968	-0.209793	0.158671	-0.146557
PBSA 1	2-phenyl-1H-benzimidazole	High	1	1		-0.172586	-0.253114	-0.159019	-0.23321	-0.0888179										1	22.1	-0.0990817	0.248079	-0.181793
PBSA 2	4-formyl-2-phenyl-1H-imidazole-5-carboxylic acid	High	1	1		-0.003418	-0.0173461	-0.153489	-0.0303596	0.0546424										1	9.968	-0.0579822	0.186942	-0.053803
PBSA 3	2-phenyl-1H-imidazole-4,5-dicarboxylic acid	High	1	1		0.042302	-0.0300808	-0.0910342	0.0840834	0.0694831										1	9.968	-0.0052385	0.180533	-0.0179424
PBSA 4	2-phenyl-1H-imidazole-5-carboxylic acid	High	1	1		-0.010076	-0.00409351	-0.147909	-0.0707012	0.00888352										1	9.968	-0.0320656	0.198864	-0.0395578
PBSA 5	Benzenecarboximidamide	High	1	1		0.07515	-0.203563	0.0353463	-0.423614	0.0150672										1	5.402	0.00257372	0.621321	-0.0786458
PBSA 6	Benzamide	High	1	1		0.045852	-0.150255	0.0394002	-0.342154	0.00393662										1	0	0.0276946	0.285421	0.0519302
PBSA 7	7-hydroxy-2-phenyl-1H-benzimidazole-6-sulfonic acid	High	1	1		-0.051998	-0.192676	-0.143065	-0.0431515	0.011357										1	9.968	-0.09305	0.377651	-0.119405
PBSA 8	5-hydroxy-2-phenyl-1H-benzimidazole-6-sulfonic acid	High	1	1		-0.051998	-0.191984	-0.0952707	0.0449036	0.0509322										1	9.968	-0.0843905	0.0859786	-0.0484267
PBSA 9	4-hydroxy-2-phenyl-1H-benzimidazole-6-sulfonic acid	High	1	1		-0.051998	-0.197667	-0.185981	-0.111363	0.0645362										1	9.968	-0.145982	0.544737	-0.191375
PBSA 10	2-(2-hydroxyphenyl)-1H-benzimidazole-6-sulfonic acid	High	1	1		-0.051998	-0.192676	-0.15517	-0.0722157	0.0398017										1	9.968	-0.117184	0.218714	-0.0995598
PBSA 11	2-(3-hydroxyphenyl)-1H-benzimidazole-6-sulfonic acid	High	1	1		-0.051998	-0.220861	-0.177399	-0.102398	0.101638										1	9.968	-0.166848	0.201915	-0.128212
PBSA 12	2-(4-hydroxyphenyl)-1H-benzimidazole-6-sulfonic acid	High	1	1		-0.051998	-0.19924	-0.192514	-0.0720972	0.184499										1	9.968	-0.100507	0.190095	-0.082265
MBC	4-methylbenzylidene camphor	High	1	1		-0.351334	-0.581867	-0.53985	-0.569363	-0.250829										1	58.04	-0.46179	0.0413989	-0.631366
MBC 1	(1R)-1,7-bis(hydroxymethyl)-2-oxobicyclo[2.2.1]heptane-7-carbaldehyde	High	1	1		0.002316	-0.175759	-0.102164	-0.357892	0.0632995										1	0	-0.0637193	0.175069	0.0169808
MBC 2	2,3-dioxobicyclo[2.2.1]heptane-7,7-dicarbaldehyde	High	1	1		0.016768	-0.221667	-0.237312	-0.0145304	0.173368										1	0	-0.201824	0.0702838	-0.0496903
MBC 3	3-methyl-2-oxocyclohexane-1-carboxaldehyde	High	1	1		-0.031836	-0.134952	-0.094042	0.0102835	-0.00472047										1	0	-0.138671	0.0919843	-0.0133306
MBC 4	6-(hydroxymethyl)cyclohex-2-en-1-one	High	1	1		0.01167	-0.0864165	-0.0954327	-0.28751	-0.0344019										1	0	-0.0576413	0.15819	0.0247283
MBC 5a	3-((2-hydroxy-4-methylphenyl)methylidene)-1,7,7-trimethylbicyclo[2.2.1]heptan-2-one	High	1	1		-0.305614	-0.175538	-0.351404	-0.209316	-0.240935										1	20.77	-0.345348	0.0895529	-0.297434
MBC 5b	3-((3-hydroxy-4-methylphenyl)methylidene)-1,7,7-trimethylbicyclo[2.2.1]heptan-2-one	High	1	1		-0.305614	-0.19567	-0.331111	-0.250254	-0.198887										1	20.77	-0.349951	0.130647	-0.309642
MBC 6a	1,7,7-trimethyl-3-((2,3-dihydroxy-4-methylphenyl)methylidene)bicyclo[2.2.1]heptan-2-one	High	1	1		-0.259894	-0.200594	-0.480351	-0.372681	-0.181572										1	20.77	-0.423865	0.0336747	-0.336166
MBC 6b	1,7,7-trimethyl-3-((2,5-dihydroxy-4-methylphenyl)methylidene)bicyclo[2.2.1]heptan-2-one	High	1	1		-0.259894	-0.203739	-0.344782	-0.239841	-0.149417										1	20.77	-0.352538	0.100656	-0.304614
MBC 6c	1,7,7-trimethyl-3-((2,6-dihydroxy-4-methylphenyl)methylidene)bicyclo[2.2.1]heptan-2-one	High	1	1		-0.259894	-0.110136	-0.309906	-0.117105	-0.180336										1	13.85	-0.132311	0.0686541	-0.103813
MBC 6d	1,7,7-trimethyl-3-((3,5-dihydroxy-4-methylphenyl)methylidene)bicyclo[2.2.1]heptan-2-one	High	1	1		-0.259894	-0.219677	-0.316516	-0.26702	-0.184046										1	20.77	-0.340348	0.0977085	-0.295997
EHMC	ethylhexyl 4-methoxycinnamate	High	1	1		-0.35676	-0.186567	-0.284722	-0.220622	-0.3374										1	13.85	-0.296711	0.0754077	-0.212628
EHMC 1	4-Methoxybenzaldehyde	High	1	1		-0.05433	0.131255	-0.285528	0.215148	-0.070267										1	0	-0.340417	0.0401564	-0.133401
EHMC 2	2-Ethylhexan-1-ol	High	1	1		-0.065586	-0.106492	-0.247399	-0.241935	-0.171679										1	13.85	-0.0939819	0.115434	-0.0892733
EHMC 3	2-(2-oxoethyl)hexyl 3-(4-methoxyphenyl)prop-2-enoate	High	1	1		-0.319236	-0.116705	-0.187763	-0.113001	-0.250829										1	6.924	-0.0601413	0.214932	-0.0395341
EHMC 4	2-Ethylhexyl (Z)-3-(4-methoxyphenyl)prop-2-enoate	High	1	1		-0.35676	-0.186567	-0.284722	-0.222784	-0.3374										1	13.85	-0.296711	0.0754077	-0.212628
EHMC 5	2-Ethylhexyl acetate	High	1	1		-0.133772	-0.0883139	-0.169354	-0.114371	-0.235988										1	13.85	-0.00810632	0.153282	-0.0417
EHMC 6	1-Ethenyl-4-methoxybenzene	High	1	1		-0.118276	0.178683	-0.202204	0.250732	-0.145707										1	6.579	-0.0881331	0.193236	-0.0504572
EHMC 7	(E)-3-(4-methoxyphenyl)prop-2-enoic acid	High	1	1		-0.065876	0.112562	0.0487856	0.348775	-0.070267										1	0	0.00270342	0.0919856	0.0789425
EHMC 8	4-Methoxyphenol	High	1	1		-0.015268	0.404096	-0.0319272	0.784966	-0.0554263										1	0	-0.00565903	0.0975235	0.0722441
EHMC 9	3-Ethenyl-6-methoxybenzene-1,2,4,5-tetrol	High	1	1		0.064626	-0.239867	-0.566365	-0.425757	-0.092528										1	11.32	-0.232133	0.000158935	-0.135384
EHMC 10	2-Ethylhexyl (2E)-3-(3-hydroxy-4-methoxyphenyl)prop-2-enoate	High	1	1		-0.31104	-0.201463	-0.357906	-0.286048	-0.311429										1	13.85	-0.379343	0.052275	-0.26138
EHMC 11	2-Ethylhexyl 3-(2-hydroxy-4-methoxyphenyl)prop-2-enoate	High	1	1		-0.31104	-0.185526	-0.338403	-0.197987	-0.334926										1	13.85	-0.364238	0.0751136	-0.256636
EHMC 12	2-Ethyl-4-oxohexyl 3-(4-methoxyphenyl)prop-2-enoate	High	1	1		-0.319236	-0.0561582	-0.12703	0.0240947	-0.327506										1	0	-0.0181376	0.133851	0.0559631
EHMC 13	2-Ethylhexanoic-3-(4-methoxyphenyl)prop-2-enoic anhydride	High	1	1		-0.319236	-0.103431	-0.235597	-0.112295	-0.274327										1	6.924	-0.141985	0.265835	-0.104353
EHMC 14	2-Ethyl-6-oxohexyl 3-(4-methoxyphenyl)prop-2-enoate	High	1	1		-0.319236	-0.0879747	-0.195517	-0.0741193	-0.245882										1	6.924	-0.0610182	0.215233	-0.0401738
EHMC 15	2-Ethyl-5-oxohexyl 3-(4-methoxyphenyl)prop-2-enoate	High	1	1		-0.319236	-0.000814881	-0.0867625	0.105997	-0.279274										1	0	-0.0143044	0.133689	0.0585012
EHMC 16	2-Ethyl-3-oxohexyl 3-(4-methoxyphenyl)prop-2-enoate	High	1	1		-0.319236	-0.0312028	-0.162197	0.065045	-0.311429										1	0	-0.0683659	0.0901073	0.0329769
EHMC 17	2-Acetylhexyl-3-(4-methoxyphenyl)prop-2-enoate	High	1	1		-0.319236	-0.0734384	-0.176657	0.0560556	-0.255776										1	6.924	-0.0803566	0.0992439	-0.0268177
EHMC 18	3-(((2-ethylhexyl)oxy)carbonyl)-2,4-bis(4-methoxyphenyl)cyclobutane-1-carboxylic acid	High	0	0		-0.562636	-0.582708	-0.786793	-0.522333	-0.907425										0	13.85	-0.662556	0.0072892	-0.768295
EHMC 19	2-(((2-ethylhexyl)oxy)carbonyl)-3,4- bis(4-methoxyphenyl)cyclobutane-1- carboxylic acid	High	0	0		-0.562636	-0.580611	-0.766186	-0.53801	-0.950711										0	13.85	-0.648074	0.0100431	-0.759459
EHMC 20	2,4-bis((2Z,4E)-4-methoxyhepta-2,4,6-trienyl)cyclobutane-1,3-dicarboxylic acid bis(3-methylbutyl) ester	Low	0	0		-0.738944	-0.903381	-1.01527	-0.862411	-1.15972										0	40.85	-0.783681	0.00871517	-1.04234
EHMC 21	3,4-bis(4-methoxyphenyl)-1,2-bis(2-ethylhexyl) ester cyclobutane-1,2-dicarboxylic acid	Low	0	0		-0.853498	-0.853332	-0.890717	-0.742916	-1.19435										0	27.69	-0.688276	0.0195082	-0.887605
EHMC 22	2,4-bis-((2Z,4E)-4-methoxyhepta-2,4,6-trienyl)-1,3-bis(2-ethylhexyl) ester cyclobutane-1,3-dicarboxylic acid	Low	0	0		-0.924096	-1.01252	-1.02976	-0.994553	-1.3242										0	40.85	-0.685156	0.0228426	-0.981199
IMC	isoamyl p-methoxycinnamate	High	1	1		-0.264184	-0.0666981	-0.275807	0.0220034	-0.260723										1	13.85	-0.223549	0.164941	-0.184928
IMC 1	2,4-bis((2Z,4E)-4-methoxyhepta-2,4,6-trienyl)cyclobutane-1,3-dicarboxylic acid bis(3-methylbutyl) ester	Low	0	0		-0.738944	-0.919109	-0.981911	-0.84771	-1.16837										0	40.85	-0.767859	0.00861117	-1.03199
IMC 2	3,4-bis((2Z,4E)-4-methoxyhepta-2,4,6-trienyl)cyclobutane-1,2-dicarboxylic acid bis(3-methylbutyl) ester	Low	0	0		-0.738944	-0.900026	-0.941159	-0.873549	-1.1659										0	40.85	-0.755534	0.00968108	-1.02419
OCR	Octocrylene	High	0	0		-0.454896	-0.593834	-0.875347	-0.700922	-0.895058										0	19.92	-0.649841	0	-0.802128
OCR 1	3-(((2-cyano-3,3-diphenylprop-2-enoyl)oxy)methyl)pentanoic acid	High	1	1		-0.309942	-0.116142	-0.101718	-0.0404503	-0.286694										1	0	-0.0514165	0.2126	0.016605
OCR 2	2-Cyano-3,3-diphenylprop-2-enoic acid	High	1	1		-0.164012	-0.0340246	-0.124907	-0.0544939	-0.092528										1	0	-0.0346535	0.141579	0.0434526
OCR 3	2-Ethyl-5-hydroxyhexyl 2-cyano-3,3-diphenylprop-2-enoate	High	1	1		-0.409176	-0.187837	-0.199423	-0.186482	-0.320086										1	6.069	-0.104298	0.342302	-0.0907173
OCR 4	2-Ethylhexyl 3-nitrilo-2-oxopropanoate	High	1	1		-0.056132	-0.0205076	-0.840848	-0.799813	-0.153128										1	6.924	-0.302905	5.91045e-05	-0.149858
OCR 5	Diphenylmethanone	High	1	1		-0.192604	-0.0654754	-0.223722	-0.133897	-0.127156										1	0	-0.184011	0.0662333	-0.0371561
ET	Ethylhexyl triazone	Low	0	0		-1.05611	-1.58429	-1.13606	-1.4622	-1.45653										0	72.44	-0.85332	0.000658797	-1.31375
OS	2-Ethylhexyl salicylate	High	1	1		-0.224606	-0.157375	-0.377478	-0.310231	-0.223621										1	13.85	-0.393519	0.0638119	-0.273217
HMS	Homosalate	High	1	1		-0.251028	-0.138034	-0.384794	-0.117203	-0.198887										1	20.77	-0.367051	0.0929117	-0.312351
DOBT	diethylhexyl butamido triazone	Low	0	0		-0.919316	-1.40252	-1.03429	-1.31914	-1.3341										0	63.91	-0.850955	0.00189201	-1.25098
BZ-4	Sulisobenzone	High	1	1		-0.101162	-0.0611855	-0.154582	0.222917	0.0484588										1	0	-0.0375057	0.0690988	0.0578244

## Sheet: PLS-Variable importance
	VIP	Importance
PEOE_VSA6	1.67737	1
Lipinski	1.66862	2
TASA	1.40029	3
ZMIC1	1.39772	4
AATSC3s	1.27597	5
RASA	1.26696	6
BIC1	1.23405	7
IC0	1.22946	8
SIC1	1.22642	9
FilterItLogS	1.22228	10
SLogP	1.22206	11
CIC1	1.22164	12
JGI9	1.218	13
BIC0	1.21047	14
WNSA1	1.20309	15
MDEC-22	1.19662	16
ATS3Z	1.1956	17
SIC0	1.19554	18
AATS4s	1.19308	19
ATS3m	1.19014	20
ZMIC2	1.1868	21
PNSA1	1.17857	22
ATS4m	1.16865	23
ATS0Z	1.15099	24
ATS0m	1.14644	25
ATS4Z	1.1451	26
AATS1i	1.13812	27
ZMIC0	1.13287	28
ATSC5d	1.13059	29
ATSC2d	1.1269	30
ZMIC3	1.12672	31
AATSC7m	1.1203	32
Xpc-4dv	1.11991	33
AATSC7Z	1.10936	34
ATS2m	1.10706	35
Xpc-5dv	1.1061	36
AETA_eta_BR	1.10608	37
Xp-3dv	1.10446	38
AATSC6c	1.10116	39
EState_VSA8	1.09116	40
AATSC0d	1.09027	41
SlogP_VSA6	1.08428	42
CIC2	1.08407	43
Xpc-6dv	1.08268	44
AMID_O	1.08065	45
ATS2Z	1.07888	46
Xc-5dv	1.0782	47
AMID_N	1.07018	48
GGI3	1.0648	49
AATS2i	1.06196	50
Xc-3dv	1.05983	51
ZMIC4	1.05576	52
GGI2	1.05488	53
AETA_eta	1.05056	54
ATSC0m	1.04929	55
JGT10	1.04883	56
GATS7Z	1.0472	57
Xp-4dv	1.04609	58
GATS7m	1.04549	59
Xch-7dv	1.04514	60
ATS3p	1.04376	61
Xpc-4d	1.04227	62
ATS5m	1.03948	63
Xc-5d	1.03924	64
ATSC0Z	1.0391	65
MOMI-Z	1.03695	66
ATS0p	1.03639	67
Xpc-5d	1.03547	68
MATS7m	1.03435	69
AATS1s	1.0317	70
MATS7Z	1.03155	71
Xc-6dv	1.03001	72
AETA_eta_B	1.02965	73
AATS1d	1.02689	74
Xpc-6d	1.02599	75
AATS1are	1.02277	76
Xch-7d	1.0184	77
ETA_psi_1	1.01787	78
ETA_dPsi_A	1.01785	79
Xp-2dv	1.01733	80
Sm	1.01468	81
ATS2p	1.01252	82
AATSC2d	1.01221	83
AATS3s	1.01158	84
Xch-6dv	1.0105	85
Xch-6d	1.01049	86
ETA_shape_x	1.00979	87
Xp-5dv	1.00872	88
MW	1.00863	89
AATSC3are	1.0035	90
AATS2d	0.998829	91
AATS6m	0.998579	92
AATS6Z	0.997282	93
ZMIC5	0.996953	94
ATS5Z	0.993272	95
SMR	0.992782	96
Xp-0dv	0.992595	97
SsCl	0.991384	98
LabuteASA	0.98993	99
C3SP3	0.989087	100
AATSC0dv	0.988412	101
MDEC-34	0.987021	102
AATS0d	0.986093	103
nCl	0.983671	105
NsCl	0.983671	105
SZ	0.983166	106
AATS3i	0.982993	107
AATSC2dv	0.971158	108
AATS4dv	0.971041	109
nBondsT	0.970941	115
C2SP1	0.970941	115
NtsC	0.970941	115
StsC	0.970941	115
MAXtsC	0.970941	115
MINtsC	0.970941	115
MIC5	0.969395	116
GRAV	0.969318	117
AATSC6d	0.96532	118
SM1_DzZ	0.964542	119
AETA_alpha	0.964469	120
ETA_eta	0.964106	121
ATS3v	0.963853	122
SM1_Dzm	0.96268	123
FNSA1	0.961847	124
AATS2p	0.961644	125
ETA_eta_BR	0.96105	126
SpMax_A	0.959604	127
ETA_alpha	0.958495	128
GATS1i	0.958341	129
ETA_eta_B	0.956927	130
AATSC5dv	0.955715	131
MID_X	0.955076	132
ATS2v	0.953112	133
Xp-6dv	0.952248	134
nX	0.951586	135
n5ARing	0.949664	136
ETA_dAlpha_A	0.94707	137
AETA_eta_RL	0.946916	138
GRAVH	0.944575	139
NaasN	0.943592	140
RPSA	0.942646	141
AMID_X	0.940851	142
AATSC1s	0.939062	143
n10FaRing	0.938881	144
MATS2dv	0.938732	145
Xc-6d	0.938231	146
AATS1p	0.9382	147
JGI1	0.937528	148
NssssC	0.936829	149
Mi	0.936358	150
AATSC1i	0.936218	151
MATS1i	0.92988	152
EState_VSA9	0.928939	153
AATSC7p	0.926863	154
AATS0i	0.925739	155
AATSC0m	0.923996	156
AATSC0Z	0.922014	157
Xc-4dv	0.9194	158
AATS2v	0.918656	159
n3HRing	0.914955	161
n3AHRing	0.914955	161
AXp-6dv	0.912788	162
AATS1v	0.91128	163
ATSC7m	0.911073	164
AATS6p	0.910733	165
ATSC3d	0.910093	166
SaasN	0.910062	169
MAXaasN	0.910062	169
MINaasN	0.910062	169
MATS6d	0.909427	170
AATS3p	0.903407	171
ATSC7Z	0.902262	172
Mp	0.898551	173
ATSC5m	0.898493	174
ATSC5Z	0.897287	175
JGI2	0.897178	176
AATSC6dv	0.896857	177
SIC2	0.89615	178
Xp-3d	0.894477	179
FPSA4	0.892589	180
SRW10	0.889707	181
AATS0p	0.889368	182
SpDiam_A	0.889018	183
GATS1p	0.887544	184
WPol	0.885569	185
GATS2dv	0.885338	186
AATS0m	0.885108	187
MWC10	0.883607	188
ATS1m	0.882578	189
AXp-0dv	0.882497	190
AATSC1c	0.88232	191
AATS0Z	0.881977	192
FPSA5	0.880356	193
AATSC0c	0.879428	194
Xc-3d	0.879274	195
MPC3	0.878677	196
AATS0v	0.877233	197
MWC09	0.875318	198
FPSA3	0.874988	199
AATSC0are	0.874128	200
AATS6s	0.871975	201
GATS1v	0.869024	202
AATS7s	0.867553	203
MWC08	0.865398	204
AXp-1d	0.863843	205
AXp-2d	0.86063	206
ETA_dAlpha_B	0.86	207
IC1	0.859277	208
GATS7pe	0.856443	209
MATS5d	0.855438	210
SRW08	0.854829	211
BCUTd-1h	0.853086	212
MWC07	0.853008	213
AATS3v	0.850928	214
AXp-7dv	0.847144	215
Zagreb2	0.846266	216
MPC4	0.844658	217
MWC06	0.836389	218
n5HRing	0.835395	219
AATS6v	0.833277	220
AATS0s	0.83221	221
AATS7i	0.827642	222
MWC05	0.81769	223
BCUTv-1l	0.812231	224
AATS7are	0.807371	225
AATS7se	0.806634	226
AATSC6se	0.805853	227
AATS7pe	0.795047	228
BCUTp-1l	0.778018	229
AATSC5d	0.761369	230
ETA_shape_p	0.744793	231
